# Supplementary material for: The relationship between ambulatory arterial stiffness, inflammation, blood pressure dipping and cardiovascular outcomes
Source: BMC Cardiovasc Disord. 2021 Mar 16;21:139. doi: 10.1186/s12872-021-01946-2 (PMC7968202; doi:10.1186/s12872-021-01946-2)
Supplement: Supplementary file 1 — Additional file 1. The full database supplement [file 12872_2021_1946_MOESM1_ESM.csv]

sex	age	NO OF READIMNGS	SUCCES	dipping status	non+rev dipp=0 dip =1	SYSTOLIC DIP	DIASTOLIC DIP	MAP DIP	AASI	SBP	DBP	MAP	PP	HR	DTSBP	DTDBP	DTMAP	DTPP	dthr	NTSBP	NTDBP	NTMAP	NTPP	nthr	ntsbp-dtsbp	HB	plat	white cell count	neutrophils	lymphoc	plat-lymp	neutr-lymp	monocytes	mon-lymp	monocyte-HDL	cretinine	creat clear	egfr	tchol	HDL	tchol/hdl	TG	GLUCOSE	HBA1C	caucasian	ihd	dm	stroke/TIA	HF
1	51	29	78.38	2	1	20.02	25.67	22.06	0.17	105	70	82	35	60	111	75	88	36	63	89	56	68	33	52	0.802	140	258	6.7	3.6	2.3	112.174	1.565	0.5	0.217	0.417	89	72	78	3.1	1.2	2.583	1	5	41	1	1	0	0	0
0	54	30	57.69	2	1	18.38	20.46	20.15	0.43	133	81	100	52	68	140	85	106	55	71	114	68	85	46	57	0.814	140	268	3.8	2	1.3	206.154	1.538	0.5	0.385	0.294	70	78.321	76	5.2	1.7	3.059	2.6	5.4	38	1	0	0	0	0
1	66	28	68.29	2	1	14.07	12.28	16.49	0.61	121	65	88	56	53	127	67	92	59	56	109	59	77	50	46	0.858	151	229	5.6	3.1	1.8	127.222	1.722	0.5	0.278	0.323	97	64.082	67	3.8	1.55	2.452	1.2	8.2	54	1	0	1	0	0
1	68	25	58.14	1	0	9.19	9.92	8.83	0.56	128	70	89	58	60	132	72	92	59	60	120	65	84	54	59	0.909	126	294	6.5	3.8	1.8	163.333	2.111	0.5	0.278	0.521	103	48.233	62	4.2	0.96	4.375	4.9	6.4	44	1	1	0	0	0
1	60	29	90.63	2	1	23.14	24.8	21.88	0.34	137	83	102	54	58	146	89	109	57	60	112	67	85	46	52	0.767	158	219	4.5	2.5	1.4	156.429	1.786	0.4	0.286	0.385	89	79.101	76	5.1	1.04	4.904	1.6	5.5		1	1	0	0	0
0	30	32	91.43	2	1	22.83	32.72	29.36	0.21	129	88	102	41	99	137	96	110	41	106	106	65	77	41	78	0.774	148	294	8.1	5.4	2.1	140	2.571	0.4	0.19		81	102.735	72					4.2	33	1	0	0	0	0
1	39	33	78.57	2	1	21.27	32.75	27.4	0.04	125	81	97	44	79	133	89	105	44	81	105	60	76	45	75	0.789	177	359	11.4	6.8	2.7	132.963	2.519	1.1	0.407	0.786	101	104	72	8.1	1.4	5.786	8.2	4.4	29	1	0	0	0	0
1	73	34	72.34	2	1	14.2	10.72	10.24	0.49	124	62	85	62	57	129	63	87	65	57	110	57	78	54	54	0.853	139	218	7.1	3.7	2.7	80.741	1.37	0.6	0.222	0.488	114	62.298	55	3.3	1.23	2.683	1.2	44	5.2	1	1	0	0	0
1	69	28	73.68	1	0	8.3	7.2	6.71	0.56	129	73	92	57	57	133	74	94	58	59	122	69	88	53	51	0.917	159	146	4.6	3.1	1.1	132.727	2.818	0.4	0.364	0.331	118	54.153	66	5.2	1.21	4.298	1.4	6.5	34	1	0	0	0	0
0	61	32	91.43	1	0	5.76	5.53	5.76	0.45	99	62	76	37	59	101	63	77	37	61	95	60	72	35	54	0.941	150	383	8.2	5.9	1.6	239.375	3.688	0.7	0.438	0.593	84	46.365	60	3.2	1.18	2.712	2.2	4.9	45	1	1	0	0	1
1	62	27	75	2	1	21.71	24	20.32	0.25	133	94	108	39	57	142	101	115	41	61	111	77	91	34	48	0.782	164	242	7.3	4.5	1.8	134.444	2.5	0.8	0.444	0.696	94	53.106	71	4.4	1.15	3.826	1.5	4.9		1	0	0	0	0
1	51	26	56.52	2	1	20.76	26.2	25.64	0.32	141	93	109	48	95	151	101	118	50	97	119	74	88	45	89	0.788	150	200	5.2	2.6	1.8	111.111	1.444	0.4	0.222	0.328	81	83.506	86	4.2	1.22	3.443	3.4	17.3	69	1	1	1	0	0
1	52	29	76.32	2	1	26.54	30.09	24.54	0.34	123	85	97	38	98	132	93	104	40	100	97	65	79	33	92	0.735	135	192	9.2	5.5	2.7	71.111	2.037	0.7	0.259	0.543	142	54.535	45	5.6	1.29	4.341	3.1	5.7	39	1	0	0	0	0
1	29	31	72.09	2	1	12.04	17.84	16.31	0.29	135	88	102	48	84	140	92	107	48	87	123	76	90	47	77	0.879	157	313	10.9	6	3.4	92.059	1.765	1.1	0.324	1.038	93	112.194	83	3.9	1.06	3.679	2.7	4.9		1	0	0	0	0
1	38	19	54.29	2	1	19.78	20.93	18.4	0.44	138	83	102	54	83	148	90	109	58	94	119	71	89	48	64	0.804	154	237	8.8	5.1	2.9	81.724	1.759	0.8	0.276	0.544	100	103.02	73	5	1.47	3.401	1.2	4.6		1	0	0	0	0
0	42	31	44.29	2	1	11.8	18.51	15.6	0.23	131	86	100	45	85	135	90	105	45	87	119	73	88	46	81	0.881	165	248	9	5.2	2.2	112.727	2.364	0.9	0.409	0.738	104	62.475	68	4.6	1.22	3.77	1.3	5	33	1	0	0	0	0
0	68	30	90.91	2	1	18.4	19.09	18.99	0.35	114	72	88	43	75	120	76	93	45	78	98	61	75	37	67	0.817	134	198	6	2.6	2.6	76.154	1	0.5	0.192	0.246	79	56.552	63	6.5	2.03	3.202	1.2	4.8	40	1	0	0	0	0
1	72	31	86.11	2	1	11.87	7.9	10.98	0.51	157	86	114	71	70	162	88	117	74	70	143	81	105	62	69	0.883	100	324	6.3	3.5	1.7	190.588	2.059	0.7	0.412	0.538	89	57.303	73	2.6	1.3	2	0.6	4.6	36	1	1	0	1	0
0	35	32	71.11	1	0	9.59	11.14	9.93	0.46	121	74	89	47	89	123	76	91	48	92	112	67	82	44	78	0.911	110	386	6	2.9	2.5	154.4	1.16	0.4	0.16	0.258	137	59.934	38	3.8	1.55	2.452	0.6	6.1	84	1	0	1	0	0
0	74	32	84.2	1	0	4	5.5	5.6	0.52	128	73	95	55	73	130	74	96	56	74	125	70	91	55	69	0.962	136	205	6.3	4.3	1.4	146.429	3.071	0.3	0.214	0.105	69	47.157	67	4.7	2.86	1.643	0.7	7.7	39	1	1	1	0	0
1	56	13	31.71	1	0	7.82	9.78	3.44	0.36	161	87	109	74	71	165	89	111	76	71	152	81	107	72	69	0.921	132	208	6.9	4.3	1.9	109.474	2.263	0.6	0.316	0.48	189	44.889	32	5.1	1.25	4.08	1.6	5.5	40	1	1	0	0	0
1	62	26	60.47	1	0	8.06	12.12	12.72	0.33	106	59	76	46	65	108	61	79	47	65	100	54	69	46	67	0.926	144	362	9.2	5.2	2.8	129.286	1.857	0.8	0.286	1.026	192	37.375	31	3	0.78	3.846	1.8	4.7	32	1	1	0	0	0
1	75	31	83.8	1	0	6.3	9.3	7.45	0.51	132	71	96	62	48	135	73	98	62	48	126	66	91	60	49	0.933	143	279	7	4.6	1.6	174.375	2.875	0.4	0.25	0.301	76	70.987	87	4.4	1.33	3.308	1.1	5	48	1	0	1	0	0
1	69	27	75	1	0	9.63	10.69	9.2	0.46	133	68	90	66	72	137	70	93	67	74	124	62	84	62	69	0.905	104	187	7.7	6.2	0.9	207.778	6.889	0.6	0.667	0.638	140	47.671	44	5.6	0.94	5.957	3.2	5.9	43	1	1	0	0	0
1	72	31	73.81	1	0	3.51	13.05	5.96	0.61	138	78	99	61	52	140	80	100	59	54	135	70	94	65	45	0.964	148	183	6.9	4.3	1.8	101.667	2.389	0.5	0.278	0.365	83	81.928	79	4.2	1.37	3.066	1.6	5	41	1	0	0	0	0
0	68	30	66.67	1	0	4.77	0.63	-1.03	0.84	143	68	91	75	71	145	68	91	77	72	138	68	92	71	66	0.952	121	321	10.1	7	2.2	145.909	3.182	0.6	0.273	0.349	70	81.309	72	4.7	1.72	2.733	1.6	7.9	57	1	1	0	0	0
1	81	27	55.1	1	0	8.63	12.93	10.51	0.48	149	60	99	89	61	153	63	103	90	64	140	55	92	85	54	0.915	106	307	8.6	6	1.5	204.667	4	0.6	0.4	0.583	91	47.33	71	2.7	1.03	2.621	2.2	9.8	63	1	0	1	0	0
1	69	15	48.39	1	0	4.64	9.13	11.69	0.43	161	93	115	68	84	164	96	120	67	86	156	88	106	69	81	0.951	164	195	8.4	5.7	1.8	108.333	3.167	0.5	0.278	0.543	99	70.283	65	4.4	0.92	4.783	3.6	5.9	38	1	0	0	0	0
0	78	31	31	1	0	1.37	7.97	2.94	0.57	159	83	108	76	75	159	84	109	75	79	157	78	106	80	66	0.987	115	366	6.8	3.6	2.5	146.4	1.44	0.5	0.2	0.18	54	46.844	90	5.8	2.78	2.086	0.7	4.4	37	1	0	0	0	0
0	70	27	72.97	1	0	0.07	17.32	5.96	0.34	124	75	92	49	103	124	79	93	45	99	124	66	88	59	112	1	153	248	12.3	9.2	2.2	112.727	4.182	0.9	0.409	0.52	71	67.88	71	4.9	1.73	2.832	0.9	5	38	1	0	0	0	0
1	50	31	86.11	1	0	9.35	9.17	8.06	0.67	139	86	103	53	72	142	88	105	54	74	129	80	97	49	65	0.908	161	222	5.5	3.2	1.7	130.588	1.882	0.4	0.235	0.444	100	93.6	69	3.2	0.9	3.556	1.6	4.9	44	1	0	0	0	0
1	69	31	77.5	1	0	1.75	9.05	7.83	0.55	134	81	99	53	81	135	83	101	52	82	132	75	93	57	77	0.978	124	244	6.6	3.7	1.8	135.556	2.056	0.5	0.278	0.515	103	62.039	62	2.6	0.97	2.68	1	6.3	42	1	1	0	0	0
0	51	29	82.86	1	0	8.35	12.09	11.25	0.46	121	69	87	51	79	123	72	90	52	82	113	63	80	50	71	0.919	141	214	7.1	4.2	2.3	93.043	1.826	0.4	0.174	0.315	66	114.621	82	3.5	1.27	2.756	2.7	9	61	1	0	1	0	0
0	49	35	87.5	1	0	8.89	17.85	12.54	0.12	126	81	97	45	81	128	84	100	44	83	117	69	88	47	74	0.914	156	363	11.8	6.8	3.6	100.833	1.889	1.1	0.306	0.769	77	89.405	69	3.1	1.43	2.168	1.3	4.9	31	1	0	0	0	0
0	72	16	45.71	0	0	-3.66	-18.36	-11.7	0.45	119	54	76	64	72	118	52	74	65	71	122	62	83	60	73	1.034	116	376	10.3	6.7	1.6	235	4.188	1	0.625	0.5	56	97.021	89	5.3	2	2.65	0.7	6.9	38	1	1	0	0	0
1	60	34	89.47	0	0	-1.98	1.47	0.38	0.16	110	70	84	40	69	109	71	84	39	71	112	70	83	42	61	1.028	133	262	9	7.8	0.6	436.667	13	0.6	1	0.349	70	90.286	89	4.5	1.72	2.616	0.5	4.7	39	1	0	0	0	0
1	76	31	68.89	0	0	-4.25	0.01	-0.61	0.54	139	80	102	60	50	138	80	102	59	52	144	80	102	64	42	1.043	138	169	4.8	3	0.9	187.778	3.333	0.4	0.444	0.294	97	48.165	70	2.8	1.36	2.059	0.7	4.7	42	1	1	0	0	0
0	74	27	60	0	0	-3.02	5.07	1.89	0.68	148	72	98	76	61	147	73	99	73	64	151	70	97	81	55	1.027	126	221	6.1	3.9	1.6	138.125	2.438	0.5	0.313	0.355	70	49.689	71	4.9	1.41	3.475	1	5.3	40	1	0	0	0	0
0	70	30	81.08	0	0	-1.72	6.5	3.25	0.6	140	78	103	61	64	139	79	104	59	67	141	74	101	67	55	1.014	143	303	10.5	6.1	3.4	89.118	1.794	0.8	0.235	0.385	66	54.091	77	4.3	2.08	2.067	1.3	7	46	1	0	0	0	0
1	77	31	73.8	0	0	-5.12	-2.96	-4.05	0.49	129	73	95	56	72	127	72	94	55	75	134	75	98	59	64	1.055	130	164	6.4	3.9	1.8	91.111	2.167	0.4	0.222	0.272	179	32.38	32	3.6	1.47	2.449	0.9	8.7	76	0	0	1	0	0
1	65	31	93.94	0	0	-1.79	1.05	-1.23	0.31	124	77	95	46	69	123	78	94	45	70	125	77	95	49	66	1.016	147	216	4.7	3.4	0.8	270	4.25	0.4	0.5	0.171	159	35.849	38	4.9	2.34	2.094	0.8	5.5	37	1	0	0	0	0
0	74	31	88.57	2	1	23.94	25.8	25.35	0.41	137	78	102	59	76	146	83	109	62	79	111	62	82	49	68	0.76	129	277	9.2	5.9	2.6	106.538	2.269	0.6	0.231	0.275	43	74.365	90	5.5	2.18	2.523	0.9	4.9	40	1	0	0	0	0
1	48	30	78.95	2	1	21.38	23.45	22.23	0.42	143	85	106	58	67	152	91	113	61	69	119	70	88	50	60	0.783	148	259	8.8	5.6	2.3	112.609	2.435	0.5	0.217	0.568	68	124.471	90	5.2	0.88	5.909	1.4	5.3		1	0	0	0	1
1	22	15	29.41	2	1	11.02	21.4	17.35	0.59	135	68	93	66	90	143	77	103	66	94	127	61	85	67	86	0.888	159	178	4.9	2.7	1.6	111.25	1.688	0.5	0.313		80	100.3	90					6.9		1	0	0	0	0
0	55	31	73.81	2	1	11.02	17.59	10.5	0.41	152	78	105	74	68	156	81	108	75	69	139	67	97	72	64	0.891	140	274	7.6	4.6	2.3	119.13	2	0.5	0.217	0.365	61	137.393	88	5.6	1.37	4.088	1		36	1	0	0	0	0
1	51	31	86.11	2	1	10.53	10.59	10.07	0.37	103	69	79	34	69	105	71	81	35	69	94	63	73	31	71	0.895	146	311	9.8	7.2	1.6	194.375	4.5	0.8	0.5	1.127	99	75.515	69	3.8	0.71	5.352	1.2	5.8	48	1	1	0	0	0
0	50	32	82.05	2	1	13.55	16.35	12.52	0.38	134	77	98	56	91	138	81	101	58	91	120	67	88	52	90	0.87	126	390	8	4.8	2.5	156	1.92	0.5	0.2	0.217	78	74.538	68	5.8	2.3	2.522	1.7	6.6	38	1	0	0	0	0
1	46	31	72.09	2	1	11.46	18.21	14.42	0.4	134	87	102	47	78	138	91	106	47	78	122	75	90	48	75	0.884	158	197	12.3	7.2	4	49.25	1.8	1	0.25	0.98	89	84.8	80	3.4	1.02	3.333	1.3	6	38	1	0	0	0	0
0	43	31	91.18	1	0	9.93	10.68	9.9	0.34	120	83	96	37	74	123	85	99	38	76	111	76	89	35	67	0.902	137	211	6	3.7	1.4	150.714	2.643	0.5	0.357	0.313	74	82.45	74	4.3	1.6	2.688	0.5	4.6	32	1	0	0	0	0
0	57	28	65.12	1	0	2.26	-1.26	-0.76	0.71	158	84	108	74	89	158	83	108	75	92	155	84	109	71	80	0.981	141	334	8.8	5.2	3	111.333	1.733	0.5	0.167	0.299	57	96.542	90	5.5	1.67	3.293	2.5	5.3	41	1	0	0	0	0
0	46	30	76.92	1	0	1.41	4.99	4.43	0.32	127	75	94	52	62	127	76	95	51	63	125	72	91	53	58	0.984	139	213	6.5	3.2	2.6	81.923	1.231	0.4	0.154		69	76.426	80					5.4	36	1	0	0	0	0
1	34	29	59.18	1	0	4.2	18.21	14.23	0.4	125	76	93	49	75	127	80	96	46	81	121	66	83	56	61	0.953	159	323	12.6	8.2	3.2	100.938	2.563	1.1	0.344	0.764	81	123.012	90	4.1	1.44	2.847	1.1	5.4	36	1	0	0	0	0
0	49	23	58.97	1	0	7.32	3.19	0.35	0.63	131	75	94	56	70	134	76	94	59	74	125	73	94	52	63	0.933	139	384	6.6	3.2	2.8	137.143	1.143	0.3	0.107	0.14	51	91	90	6	2.14	2.804	2.8	5.4	39	1	0	0	0	0
0	69	29	87.88	2	1	27.96	26.6	25.41	0.58	119	71	89	47	65	129	77	96	51	65	93	57	72	36	64	0.721	132	280	8.3	4.9	2.4	116.667	2.042	0.9	0.375	0.479	63	59.392	81	4.4	1.88	2.34	0.9	5.5	35	1	0	0	0	0
1	71	29	53.7	2	1	10.02	13.11	10.86	0.71	122	66	86	57	66	126	68	89	58	69	113	59	79	54	60	0.897	136	270	7.9	4.3	2.6	103.846	1.654	0.8	0.308	0.721	120	48.3	52	5.4	1.11	4.865	2.3	5.5	40	1	0	0	0	0
1	65	32	69.57	2	1	18.23	13.08	15.78	0.68	144	76	97	67	62	150	79	101	72	64	123	68	85	55	54	0.82	132	267	10.6	5.9	3.2	83.438	1.844	0.9	0.281	0.826	90	85	73	4.4	1.09	4.037	1.8	9.2	50	1	1	1	0	0
0	79	21	37.5	2	1	13.6	11.3	4.81	0.67	148	72	100	76	82	154	74	101	80	84	133	66	96	67	78	0.864	117	348	11.6	9.2	1.5	232	6.133	0.7	0.467	0.395	55	56.564	90	3.4	1.77	1.921	1.1	6.1	54	1	1	1	0	0
1	42	31	86.11	2	1	10.65	16.26	12.4	0.37	131	85	101	46	52	135	89	104	46	54	121	74	91	47	46	0.896	164	258	5.2	2.5	2	129	1.25	0.3	0.15	0.133	69	107.942	90	5.1	2.26	2.257	0.9	3.8	36	1	0	0	0	0
0	59	32	94.12	2	1	12.46	26.79	21.39	0.38	125	59	80	66	68	129	63	85	66	71	113	46	67	67	58	0.876	146	327	5.8	4	1.4	233.571	2.857	0.4	0.286	0.183	70	79.669	74	5.6	2.18	2.569	0.7	5.4		1	0	0	0	0
0	34	31	93.94	2	1	12.23	24.61	20.8	0.36	131	80	96	51	89	135	85	101	50	88	119	64	80	55	89	0.881	107	354	3.7	1.6	1.7	208.235	0.941	0.2	0.118	0.104	68	92.75	86	6.4	1.93	3.316	1.1	4.4	35	1	0	0	0	0
0	26	31	86.11	2	1	10.7	19.37	17.55	0.04	131	90	106	41	97	135	95	111	40	103	120	76	92	44	79	0.889	164	208	6.6	4.2	1.6	130	2.625	0.5	0.313		62	107	90					4.3		1	0	0	0	0
0	57	30	75	2	1	10.14	14.5	10.83	0.36	128	76	95	52	61	132	79	98	53	62	118	68	88	51	59	0.894	132	214	6.1	3	2.4	89.167	1.25	0.4	0.167	0.325	80	100.534	63	5	1.23	4.065	1.5	5.3	39	1	0	0	0	0
0	50	39	78	2	1	11.99	15.78	14.35	0.26	149	103	119	47	106	153	106	122	47	110	135	90	105	45	90	0.882	141	335	7.2	4.5	2	167.5	2.25	0.6	0.3	0.37	76	90.592	70	5.9	1.62	3.642	2.2	5.4	34	1	0	0	0	0
1	58	31	83.78	2	1	11.59	27.54	20.08	0.15	119	70	86	49	78	122	75	91	48	82	108	54	73	54	67	0.885	158	243	7.5	5.1	1.4	173.571	3.643	0.5	0.357	0.327	86	99.163	79	4.3	1.53	2.81	0.8	5.5	42	1	0	0	1	0
0	61	29	72.5	2	1	11	13.88	13.09	0.56	135	64	88	71	72	139	66	91	72	73	124	57	80	66	69	0.892	117	274	10.9	6.3	3.5	78.286	1.8	0.6	0.171	0.377	84	103.123	60	5.3	1.59	3.333	2.6	7.2	46	1	0	0	0	0
1	56	29	80.56	2	1	13.56	17.2	13.72	0.09	117	81	92	36	89	121	85	96	36	97	105	71	83	34	69	0.868	167	257	5.8	3.6	1.6	160.625	2.25	0.4	0.25	0.313	85	82.024	81	6.3	1.28	4.922	1.7	4.9	41	1	1	0	0	1
0	31	32	94.12	2	1	10.64	21.59	18.26	0.01	128	88	103	40	86	132	93	108	39	92	118	73	88	45	70	0.894	166	194	6	3.2	2	97	1.6	0.6	0.3	0.296	81	67.486	72	4.8	2.03	2.365	1.5	4.6	34	1	0	0	0	0
1	58	41	97.62	2	1	17.48	25.98	21.28	0.06	106	74	85	32	57	110	78	88	32	58	91	58	70	33	54	0.827	137	330	6.5	5.1	0.7	471.429	7.286	0.5	0.714	0.318	81	80.988	85	2.9	1.57	1.847	0.6	6	40	1	1	0	0	0
0	65	30	73.17	2	1	13.34	21.63	16.89	0.29	144	75	96	69	77	149	79	101	70	82	129	62	84	67	61	0.866	146	370	6.6	4	1.9	194.737	2.105	0.3	0.158	0.132	69	76.685	74	5.3	2.27	2.335	1.7	4.1		1	0	0	0	0
0	69	28	75.6	2	1	16.8	15.8	16	0.47	122	80	95	42	71	127	83	99	44	73	106	70	83	36	64	0.835	139	151	7	3.2	3	50.333	1.067	0.7	0.233	0.68	63	77.593	81	4.1	1.03	3.981	1.5	5.5	34	1	0	0	0	0
0	72	30	83.33	2	1	10.15	9.23	10.92	0.74	150	77	105	73	79	154	79	108	75	83	138	71	96	67	67	0.896	123	71	10.2	8.6	0.9	78.889	9.556	0.6	0.667	0.426	89	58.449	54	3.4	1.41	2.411	1.7	7.3	42	1	0	0	1	0
0	37	30	100	1	0	7.48	11.36	10.64	0.36	139	88	105	51	77	142	91	109	51	80	131	81	97	51	68	0.923	131	379	8	5.3	2	189.5	2.65	0.4	0.2	0.29	79	83.117	71	4.5	1.38	3.261	1.4	4.8	37	1	0	0	0	0
1	70	27	75	1	0	9.13	10.15	11.46	0.24	117	73	90	44	50	120	75	92	45	51	109	67	82	42	49	0.908	124	246	6.7	3.6	1.6	153.75	2.25	0.9	0.563	0.756	76	72.763	88	2.9	1.19	2.437	1.1	5.2	39	1	1	0	0	0
0	74	32	88.89	1	0	1.86	2.09	4.1	0.71	152	77	108	75	60	153	78	109	75	59	150	76	104	74	60	0.98	127	231	7	5	1.5	154	3.333	0.5	0.333	0.485	73	65.322	68	2.9	1.03	2.816	1.1	5.1	37	1	0	0	1	0
1	28	26	65	1	0	8.11	30.61	16.28	0.38	135	77	97	58	89	137	82	100	55	94	126	57	84	69	69	0.92	163	183	6.2	3.3	2.2	83.182	1.5	0.5	0.227		106	117.283	72					4.5		1	0	0	0	0
1	71	30	90.91	1	0	5.33	7.98	6.86	0.64	148	68	97	79	67	150	70	99	80	70	142	64	92	78	59	0.947	119	337	12.7	11.5	0.6	561.667	19.167	0.4	0.667	0.29	133	54.992	46	3.5	1.38	2.536	1.1	7.2	41	1	0	0	0	0
0	79	31	93.94	1	0	0.17	-0.54	-1.25	0.54	134	66	95	68	72	134	66	95	68	71	134	67	96	67	76	1	124	307	5	2.9	1.6	191.875	1.813	0.4	0.25	0.165	64	50.23	78	5.8	2.43	2.387	0.6	3.2	36	1	0	0	0	0
0	71	30	79	1	0	8.4	14	13.3	0.33	125	76	94	49	64	128	79	98	49	65	117	68	85	50	61	0.914	146	220	7	3.6	2.6	84.615	1.385	0.4	0.154	0.265	78	54.89	63	4.5	1.51	2.98	1.6	4.7	34	1	0	0	0	0
0	73	33	94.29	1	0	9.45	19.31	15.81	0.47	124	67	88	57	61	127	71	92	56	62	115	57	77	58	56	0.906	140	363	7.6	4.2	2.5	145.2	1.68	0.5	0.2	0.316	67	49.3	75	6.8	1.58	4.304	1.4	4.9		1	0	0	0	0
0	63	30	78.95	1	0	0.17	8.67	3.04	0.7	126	73	93	52	69	126	75	94	50	70	125	69	91	57	66	0.992	124	194	6.5	4.6	1.4	138.571	3.286	0.3	0.214	0.233	82	50.285	61	3.7	1.29	2.868	2.2	5.1	41	1	1	0	0	0
0	71	32	100	1	0	0.54	2.78	0.75	0.31	124	68	89	55	59	124	69	89	55	60	123	67	88	56	57	0.992	136	244	5.4	3.1	1.5	162.667	2.067	0.6	0.4	0.313	72	60.279	69	7.5	1.92	3.906	2.1	4.1	41	1	0	0	0	0
0	73	23	54.76	1	0	5.9	17.8	15.61	0.43	142	70	97	72	81	144	74	102	71	80	136	61	86	75	82	0.944	131	226	6.6	4	1.9	118.947	2.105	0.3	0.158	0.291	61	57.884	83	4.7	1.03	4.563	2.8	20.7	99	1	0	1	0	0
1	70	18	38.3	1	0	0.68	-18.91	-8.83	0.99	139	71	95	68	64	139	66	91	74	61	138	78	99	60	67	0.993	153	197	5.5	4.1	0.8	246.25	5.125	0.4	0.5	0.325	73	99.726	90	6.7	1.23	5.447	3.3			1	0	0	1	0
1	61	31	81.58	1	0	7.58	7.81	8.62	0.53	122	73	90	49	74	124	74	92	50	73	115	69	84	47	74	0.927	147	181	4.7	2.8	1.3	139.231	2.154	0.4	0.308	0.385	74	85.405	90	4.4	1.04	4.231	2.1	3.9		1	1	0	0	0
0	41	27	45	1	0	8.79	17.95	16.04	0.26	123	77	92	47	76	127	81	96	46	78	116	66	81	49	69	0.913	147	231	5.9	3.3	1.9	121.579	1.737	0.6	0.316	0.274	59	95.56	90	4.1	2.19	1.872	0.5	4.1		1	0	0	0	0
0	76	31	81.58	1	0	9	12.57	9.45	0.54	147	79	105	69	62	151	81	108	69	64	137	71	98	66	56	0.907	125	382	7.1	4.7	1.5	254.667	3.133	0.8	0.533	0.548	82	29.854	59	3.5	1.46	2.397	1	3.6	45	1	1	0	0	0
1	76	34	70.83	1	0	1.75	7.26	6.89	0.5	117	69	87	48	72	117	70	88	48	71	115	65	82	51	76	0.983	95	371	6.9	5.4	0.9	412.222	6	0.4	0.444	0.396	100	40.32	63	2.1	1.01	2.079	1	8.5	58	1	1	1	0	0
0	67	27	65.85	1	0	3.76	3.7	6.57	0.74	118	66	86	51	76	119	67	87	52	80	115	65	81	50	64	0.966	135	241	4.6	2.6	1.4	172.143	1.857	0.3	0.214	0.174	102	52.317	47	3.9	1.72	2.267	0.8	6.1	40	1	0	0	0	0
1	70	26	68.42	1	0	8.84	2.41	4.01	0.68	134	70	92	64	52	138	70	94	67	51	126	69	90	57	54	0.913	148	241	9.8	7.2	1.6	150.625	4.5	0.6	0.375	0.432	95	64.105	68	3.5	1.39	2.518	1.9	4.9	36	1	1	0	0	0
0	51	32	91.43	1	0	3.15	3.44	3.53	0.36	122	76	90	46	79	123	76	91	47	81	119	74	88	45	75	0.967	138	219	7.1	4.3	2	109.5	2.15	0.5	0.25	0.221	75	83.719	71	6	2.26	2.655	1.7	4.2	40	0	0	0	0	0
1	75	30	88.24	1	0	8.77	13.61	10.93	0.43	141	81	100	60	63	144	84	103	61	64	132	72	92	59	60	0.917	137	306	6.7	4.4	1.6	191.25	2.75	0.5	0.313	0.641	103	56.796	61	4.6	0.78	5.897	3.1	5.1	40	1	0	0	0	0
1	37	23	54.76	1	0	3.78	6.94	6.31	0.38	126	79	93	47	67	127	80	95	47	69	122	74	89	48	57	0.961	159	152	5.1	3.2	1.4	108.571	2.286	0.3	0.214	0.273	69	152.261	90	4.9	1.1	4.455	2.8	4.5		1	0	0	0	0
1	55	24	68.57	1	0	1.58	7.69	3.36	0.77	162	77	106	85	67	163	79	107	83	67	160	73	104	87	68	0.982	129	178	5.3	3.1	1.5	118.667	2.067	0.4	0.267	0.513	152	69.342	42	2.4	0.78	3.077	2.8	11	81	1	1	1	0	0
1	69	31	72.09	0	0	-8.71	-12.95	-10.93	0.42	126	72	91	55	59	124	69	88	54	59	134	78	98	56	60	1.081	155	205	6.9	4.7	1.2	170.833	3.917	0.7	0.583	0.714	109	49.505	58	4.7	0.98	4.796	2.2	4.8	49	1	0	0	0	1
1	54	38	78.55	2	1	20.63	23.37	19.76	0.41	138	87	106	51	85	145	92	110	53	87	115	70	89	45	75	0.793	152	211	6.6	4.1	1.8	117.222	2.278	0.5	0.278	0.403	94	114.362	73	4.7	1.24	3.79	0.8	5.1	42	1	0	0	0	0
1	71	32	88.89	2	1	30.07	33.52	31.69	0.34	121	69	86	52	63	131	76	94	56	65	92	50	64	42	57	0.702	150	275	8.6	5	3.5	78.571	1.429	0.8	0.229	0.46	101	53.287	63	4.3	1.74	2.471	1.3	4.6		1	1	0	0	0
1	54	34	91.89	2	1	26.06	32.3	30.62	0.36	138	80	102	58	44	147	86	110	61	44	109	58	76	50	45	0.741	146										96	58.229	71	5.9	1.48	3.986	0.9	5.1		1	1	0	0	0
0	66	31	96.88	2	1	27.27	30.59	26.79	0.4	136	80	102	55	89	146	87	111	59	93	106	61	78	46	78	0.726	136	325	5.9	3.9	1.5	216.667	2.6	0.4	0.267		81	45.04	61					5.4		1	0	0	0	0
0	63	29	70.7	2	1	14.15	21.97	20.57	0.46	124	73	92	51	81	129	78	97	51	85	111	61	77	50	70	0.86	145	148	6.6	4.2	1.8	82.222	2.333	0.5	0.278	0.245	63	89.344	83	7.9	2.04	3.873	1.4	6.5	51	1	0	1	0	0
0	63	29	76.3	2	1	12.53	15.32	12.3	0.54	122	59	81	63	74	126	62	84	64	79	111	53	74	58	61	0.881	142	229	9.5	6.6	2	114.5	3.3	0.7	0.35	0.363	53	82.739	90	5.7	1.93	2.953	0.8	5.1	38	1	0	0	0	0
1	44	30	68.1	2	1	13.84	23.32	20.13	0.36	126	81	95	45	69	131	87	100	44	75	113	67	80	46	54	0.863	158	212	5.7	3.6	1.5	141.333	2.4	0.4	0.267		83	104.096	87					5.5		1	0	0	0	0
0	50	35	81.4	2	1	18.86	21.05	19.12	0.42	132	85	102	47	70	138	89	106	49	69	112	71	86	42	71	0.812	121	258	6	2.6	2.4	107.5	1.083	0.7	0.292	0.374	63	70.429	87	5.5	1.87	2.941	0.9	4.7	32	1	0	0	0	0
0	48	32	71.1	2	1	10.04	20.08	20.51	0.34	137	92	108	45	83	144	97	113	47	86	116	77	90	40	75	0.806	159	206	5.7	3.8	14	14.714	0.271	0.4	0.029	0.207	90	59.084	58	4.2	1.93	2.176	0.5	4.6	28	1	0	0	0	0
0	73	31	86	2	1	11.8	14.1	11	0.56	143	78	98	65	85	148	81	100	67	87	130	71	90	58	80	0.878	151	212	6.6	4	1.7	124.706	2.353	0.6	0.353	0.308	74	79.268	67	3.3	1.95	1.692	3.1	6.5	46	1	1	0	0	0
0	56	25	55.56	2	1	14.14	11.97	12.93	0.6	108	63	77	45	61	113	65	81	48	61	97	57	70	40	61	0.858	123	272	5.3	2.9	1.8	151.111	1.611	0.5	0.278	0.212	60	78.54	90	5.2	2.36	2.203	0.7		35	1	0	0	0	0
0	59	34	82.93	2	1	12.73	12.48	11.55	0.5	115	69	85	46	86	118	71	87	47	89	103	62	77	41	75	0.873	129	283	5.1	2.3	2.2	128.636	1.045	0.4	0.182	0.286	84	51.638	60	6.6	1.4	4.714	1.4		38	1	0	0	0	0
1	70	29	65.91	2	1	12.33	14.06	14.99	0.53	97	62	74	35	51	100	64	77	36	52	88	55	65	33	47	0.88	116	228	6.7	4.1	1.5	152	2.733	0.8	0.533	0.952	131	30.992	47	3.1	0.84	3.69	3.3	5.9	43	1	1	0	0	0
1	62	33	89.1	1	0	4.2	4.79	7.34	0.4	137	72	94	65	87	138	73	96	66	87	133	69	89	63	85	0.964	133	329	10.4	7	2.2	149.545	3.182	0.8	0.364	0.748	78	95	88	3.4	1.07	3.178	1.2	12	69	1	0	1	0	0
0	69	30	73.7	1	0	8	8.2	7.3	0.53	144	78	102	66	67	147	79	104	67	79	135	73	96	62	61	0.918	161	264	5.1	3.1	1.6	165	1.938	0.4	0.25	0.248	69	61.225	73	6.4	1.61	3.975	2.1	5.1	38	1	0	0	0	0
1	74	29	78.38	1	0	3.19	4.97	5.56	0.51	113	71	83	42	89	114	72	85	42	93	111	69	80	42	80	0.974	139	213	5.4	3.6	1.2	177.5	3	0.4	0.333	0.325	136	36.882	44	3.5	1.23	2.846	0.9	11.8	70	1	0	1	0	0
0	53	20	43.48	1	0	1.96	11.27	11.28	0.7	184	97	132	87	83	184	98	133	86	84	181	87	118	94	74	0.984	113	239	6	4	1.3	183.846	3.077	0.5	0.385	0.174	85	75.69	61	4.9	2.87	1.707	0.4	4.8	35	1	0	0	0	0
1	71	27	54	1	0	6.3	0.86	2.06	0.54	119	73	87	45	81	121	74	88	47	84	113	73	86	40	72	0.934	157	318	16.5	10.8	3.5	90.857	3.086	1.9	0.543	1.652	77	69.896	87	4.6	1.15	4	2.4	4.8	46	1	0	0	0	0
1	69	27	72.97	1	0	4.72	7.48	3.62	0.26	125	72	91	53	54	126	74	92	53	55	120	68	89	52	51	0.952	156	374	10.1	7	2.1	178.095	3.333	0.6	0.286	0.343	75	73.84	90	4	1.75	2.286	0.9	5.3	41	1	1	0	0	0
0	48	32	88.89	1	0	8.92	9.1	9.32	0.24	149	109	125	40	100	149	109	125	40	100	145	102	118	43	88	0.973	133	676	18	14.8	2.5	270.4	5.92	0.8	0.32	0.53	92	62.9	57	6.6	1.51	4.371	2.4	5.3	45	1	0	0	0	0
1	74	24	45.28	1	0	7.16	8.8	4.62	0.62	113	71	85	42	49	116	73	87	43	50	108	67	83	41	47	0.931	138	190	6.8	3.7	1.8	105.556	2.056	1.1	0.611	0.714	90	73.333	72	3.3	1.54	2.143	0.9	5.2		1	1	0	0	1
1	52	28	77.78	1	0	1.23	3.11	5.39	0.52	138	90	104	48	94	139	91	106	48	97	137	88	100	49	86	0.986	158	237	6.3	4.3	1.4	169.286	3.071	0.4	0.286	0.217	98	71.837	70	5	1.84	2.717	1.8	5.4	33	1	0	0	0	0
0	68	18	38.3	1	0	4.15	14.85	6.17	0.63	128	72	92	56	68	130	76	94	54	71	124	65	88	60	63	0.954	142	279	5.7	3.7	1.5	186	2.467	0.4	0.267	0.265	70	83.057	72	5.2	1.51	3.444	1.5	4.5	42	1	0	0	0	0
0	69	30	85.71	1	0	9.92	23.36	12.5	0.21	128	66	87	62	70	131	70	90	61	72	118	54	79	64	64	0.901	149	170	5.9	4	1.2	141.667	3.333	0.5	0.417	0.36	78	64.992	63	4.8	1.39	3.453	1.6	4.3	34	1	0	0	0	0
1	74	24	53.3	1	0	6.7	12.4	13.05	0.52	149	73	103	77	58	153	76	107	77	61	143	67	93	76	53	0.935	134	236	7.8	5.8	1.3	181.538	4.462	0.6	0.462	0.429	182	30.099	32	6.6	1.4	4.714	1.4	7.5	59	1	1	1	0	0
0	57	30	62.5	1	0	3.8	12.7	9.4	0.6	144	90	110	53	78	145	93	113	52	79	140	81	102	58	75	0.966	144	347	7.6	4.9	2.1	165.238	2.333	0.4	0.19	0.26	74	55.296	70	4.8	1.54	3.117	1.3	6.6	46	1	1	0	0	0
1	69	28	73.68	1	0	7.05	14.18	12.57	0.34	130	73	92	57	76	132	76	95	57	78	123	65	83	58	69	0.932	143	193	6	4.1	1.2	160.833	3.417	0.6	0.5	0.462	129	46.783	48	4.9	1.3	3.769	1.6	6.7	43	1	0	0	0	0
0	51	28	80	1	0	1.75	6.32	2.82	0.55	105	65	79	41	95	106	66	79	40	96	104	61	77	43	93	0.981	127	429	10	5.8	3.1	138.387	1.871	0.5	0.161	0.476	49	106.528	90	3.6	1.05	3.429	1.6	12.2	53	1	1	1	0	0
1	46	30	78.95	0	0	-5.93	-12.26	-8.37	0.49	105	69	80	36	95	104	68	79	36	97	110	76	86	34	88	1.058	140	252	6	3.3	1.8	140	1.833	0.7	0.389	0.476	76	123.684	90	4.1	1.47	2.789	2.2	14.7	108	1	0	1	0	0
0	69	34	73.91	0	0	-4.28	5.28	2.72	0.58	143	74	101	69	64	142	75	102	67	65	148	71	99	77	59	1.042	141	237	7	4.2	2.1	112.857	2	0.6	0.286	0.333	72	63.703	70	6.4	1.8	3.556	2.6	6		1	0	0	0	0
1	73	31	91.18	0	0	-1.98	5.35	0.83	0.42	132	66	89	66	52	131	67	89	64	52	134	63	88	70	55	1.023	134	533	8.2	5.8	1.5	355.333	3.867	0.7	0.467	0.654	136	45.816	45	3.3	1.07	3.084	0.6	4.2	44	1	0	0	0	0
1	57	28	75.68	0	0	-5.41	2.76	0.08	0.39	137	80	99	57	89	136	81	99	55	88	143	79	99	65	90	1.051	152	181	5.8	3.9	1.3	139.231	3	0.6	0.462	0.659	98	92.316	68	5.9	0.91	6.484	2.7	5.2	39	1	0	0	0	0
0	70	37	77.08	0	0	-0.69	4.9	3.77	0.68	151	73	103	78	56	151	74	104	77	57	152	70	100	82	53	1.007	134	343	5.8	3.3	1.8	190.556	1.833	0.6	0.333	0.339	77	60.273	64	5.3	1.77	2.994	1.2	6.5	41	1	0	0	0	0
1	74	29	61.7	0	0	-9.51	-11.19	-12.03	0.55	144	78	102	66	68	142	76	100	65	68	155	85	112	70	64	1.092	125	301	7.3	5.5	1	301	5.5	0.5	0.5	0.538	118	66.559	52	3.6	0.93	3.871	2.4	12.7	51	1	1	1	0	0
0	70	28	75.68	0	0	-0.8	4.66	-1.91	0.7	128	53	83	75	57	128	54	82	74	58	129	52	84	78	57	1.008	135	151	10.8	8.6	1.3	116.154	6.615	0.7	0.538	0.486	93	58.86	52	3.8	1.44	2.639	1.3	6.8	44	1	1	1	0	0
0	38	31	88.6	2	1	21.93	26.62	22.53	0.36	140	83	100	57	88	148	89	107	59	91	116	66	83	50	76	0.784	131	299	8	5.5	1.8	166.111	3.056	0.3	0.167	0.236	63	115.6	90	4.7	1.27	3.701	1.1	6.4	40	1	0	0	0	0
1	58	22	88	2	1	26.91	24.1	25.14	0.57	137	82	102	54	80	138	83	103	55	79	101	63	77	38	87	0.732	128	322	8.7	5.3	1.8	178.889	2.944	1.4	0.778	0.757	58	106.034	90	4.3	1.85	2.324	0.7	6.7		1	1	0	0	0
0	41	30	58.82	2	1	18.66	35.56	29.34	0.008	118	78	91	40	78	125	86	98	38	83	101	56	70	46	64	0.808	146	291	7.9	5.6	1.5	194	3.733	0.6	0.4	0.26	103	45.751	51	4	2.31	1.732	0.6	5.9	37	1	0	0	0	0
1	48	33	86.84	2	1	13.99	17.32	16.33	0.23	139	99	113	40	89	144	104	118	41	94	124	86	99	39	75	0.861	151	158	7.2	3.6	2.8	56.429	1.286	0.7	0.25	0.304	71	94.592	90	3.7	2.3	1.609	0.8	6.5	32	1	0	0	0	0
1	31	27	46.55	2	1	13.08	15.11	14.85	0.44	135	88	105	47	87	141	92	110	48	94	122	79	94	44	71	0.865	136	252	9	5.5	2.3	109.565	2.391	0.9	0.391		86	101.395	90							1	0	0	0	0
0	43	34	77.3	1	0	6.1	14.01	9.53	0.22	120	76	91	44	93	121	79	93	43	95	114	68	84	46	89	0.942	145	296	9	5.4	2.7	109.63	2	0.7	0.259	0.614	92	90.516	58	4.4	1.14	3.86	1.7	9.1	57	1	0	1	0	0
0	60	26	66.67	1	0	0.44	2.17	3.06	0.22	153	84	107	68	90	153	84	108	68	93	152	83	105	69	78	0.993	134	266	8	5.8	1.7	156.471	3.412	0.5	0.294		77	70.5	66					7.7		1	0	0	0	0
0	51	31	96.88	1	0	1.43	11.71	5.56	0.29	114	56	74	58	73	114	57	75	57	75	113	51	71	62	68	0.991	123	273	6.9	3.8	2.4	113.75	1.583	0.5	0.208	0.323	64	99.291	85	6.2	1.55	4	2.3	8.1	78	1	0	1	0	0
1	47	19	76	1	0	7.48	11.36	10.64	0.54	153	113	126	40	103	153	106	122	47	111							164	234	16.5	13.7	1.4	167.143	9.786	1.2	0.857	0.736	85	99.565	84	7.7	1.63	4.724	2.8	6.4	35	1	0	0	0	0
0	66	34	69.4	2	1	24.2	22.4	22.3	0.54	151	80	105	71	63	159	84	110	75	65	120	65	85	55	57	0.755	120	389	17.3	14.6	1.4	277.857	10.429	1.1	0.786	0.621	54	67.559	90	5.2	1.77	2.938	0.8	5.6	45	1	0	0	0	0
1	58	31	86.1	2	1	24.27	28.1	26.9	0.41	126	77	95	49	68	134	83	101	51	71	101	59	74	42	58	0.754	158	230	7.1	4.6	0.8	287.5	5.75	0.4	0.5	0.339	103	74.039	64	3.5	1.18	2.966	1.1	4.1	38	1	0	0	0	0
0	60	27	90	2	1	24.82	30.06	29.16	0.37	126	75	95	50	70	134	82	103	52	69	101	57	73	44	71	0.754	141	277	6	3.4	1.9	145.789	1.789	0.4	0.211	0.191	65	71.138	81	6	2.09	2.871	1			1	0	0	0	0
1	75	32	64	2	1	24.47	27.5	24.38	0.62	161	79	113	81	57	171	85	120	86	56	129	62	91	67	52	0.754	122	271	8.1	4.7	2.4	112.917	1.958	0.6	0.25	0.417	144	35.66	41	4.4	1.44	3.056	1.1	4.4	44	1	0	0	0	0
0	68	31	81.58	2	1	21.14	23.53	22.88	0.53	119	64	85	55	70	126	68	90	58	75	100	52	69	48	55	0.794	117	203	8.4	7.3	0.7	290	10.429	0.4	0.571	0.181	128	23.906	36	5.5	2.21	2.489	0.9	9	41	1	0	0	0	0
0	51	40	49.2	2	1	13.41	12.88	14.86	0.2	117	73	89	45	78	122	75	93	46	80	105	66	79	40	73	0.861	159	450	12.6	9.3	1.7	264.706	5.471	0.9	0.529	1.011	70	96.184	77	6.2	0.89	6.966	2.3	5	39	1	0	0	0	0
0	43	30	79	2	1	12.85	10.05	11.1	0.38	120	76	92	44	72	125	80	95	44	77	109	64	85	45	60	0.872	142	271	7.5	4.7	2.2	123.182	2.136	0.4	0.182	0.32	77	108.149	71	5.9	1.25	4.72	1.2	6.5	46	1	0	0	0	0
1	71	32	91.4	2	1	11.4	19.2	14.9	0.41	114	70	86	44	69	117	74	89	43	68	104	60	76	44	71	0.889	153	178	7.2	4.8	1.5	118.667	3.2	0.6	0.4	0.583	91	73.549	71	4.6	1.03	4.466	2.3	4.1	40	1	1	0	0	0
0	59	24	46.15	2	1	17.69	17.75	14.71	0.63	153	66	100	87	63	161	70	104	91	70	133	57	89	75	48	0.826	150	239	8.8	5.9	2.3	103.913	2.565	0.5	0.217	0.357	81	85.85	63	5.5	1.4	3.929	1.4	12.5	126	1	0	1	0	1
1	68	27	65.85	2	1	13.04	15.14	14.31	0.11	131	81	97	50	87	136	85	101	51	91	119	72	87	47	80	0.875	140	247	7.9	5.3	1.8	137.222	2.944	0.4	0.222	0.31	133	35.729	46	3.5	1.29	2.713	1	5.1	58	1	0	1	0	0
1	53	30	75	2	1	15.03	24.06	21.63	0.22	149	91	111	58	87	155	97	118	58	95	132	74	92	58	65	0.852	151	286	6.8	5	1.3	220	3.846	0.5	0.385	0.329	68	112	90	5	1.52	3.289	1.1	5.3	40	1	0	0	0	0
1	63	32	69.6	2	1	13.5	22.26	17.2	0.35	143	84	106	59	50	148	89	111	59	51	128	69	92	59	48	0.865	162	258	5.9	3.5	1.7	151.765	2.059	0.6	0.353	0.429	67	94.239	90	5.1	1.4	3.643	1.1	4.3		1	1	0	0	1
0	74	31	93.9	2	1	12.4	20.3	12.84	0.56	147	64	92	84	64	152	67	95	85	64	134	54	83	80	60	0.882	133	235	7.3	4.1	2.4	97.917	1.708	0.7	0.292	0.5	47	102.651	90	6.8	1.4	4.857	3.8	5.8	38	1	1	1	0	0
0	54	27	58	2	1	19.1	21.82	16.78	0.39	164	98	119	65	69	174	105	125	68	70	140	82	104	58	64	0.805	141	344	9.2	5.5	2.6	132.308	2.115	0.6	0.231	0.4	91	75.51	56	6.5	1.5	4.333	2.4	5.8	37	1	0	0	0	0
0	48	16	33.33	2	1	10.12	15.1	13.47	0.54	130	76	91	54	81	134	80	95	54	87	121	68	82	53	68	0.903																				1	0	0	0	0
0	37	30	47.62	2	1	14.49	21.57	20.43	0.29	107	72	85	35	79	111	76	90	35	83	95	60	71	35	69	0.856	120	171	4.7	2.5	1.7	100.588	1.471	0.3	0.176	0.162	77	88.687	73	4.9	1.85	2.649	1.5	4.7	36	1	0	0	0	0
1	33	32	94.12	2	1	15.44	18.86	16.86	0.17	126	82	94	44	63	131	86	98	45	63	111	70	82	41	63	0.847																				1	0	0	0	0
1	33	28	80	2	1	10.89	18.49	15.61	0.31	133	80	98	53	73	137	85	102	52	76	122	69	86	53	68	0.891	131	198	6.9	4.3	1.9	104.211	2.263	0.6	0.316		113	107.947	65					5.1		1	0	0	0	0
0	71	32	76.19	2	1	13.41	17.17	15.49	0.38	118	63	84	54	61	122	66	87	56	61	106	55	74	51	60	0.869	139	284	4.6	2.3	1.8	157.778	1.278	0.3	0.167	0.115	87	57.976	56	7.5	2.62	2.863	1.3	5.7	38	1	0	0	0	0
0	70	32	86.49	2	1	18.09	17.61	18.5	0.43	127	76	95	51	79	133	80	100	54	80	109	66	81	44	74	0.82	145	247	8.9	5.6	2.4	102.917	2.333	0.6	0.25	0.429	62	56.621	83	5.8	1.4	4.143	1.1	5.4	35	1	0	0	0	0
0	71	30	76.92	2	1	16.33	15.69	13.16	0.54	126	71	90	54	66	131	74	93	57	69	109	62	81	47	57	0.832	154	288	5.2	2.6	2.2	130.909	1.182	0.3	0.136	0.214	68	59.513	74	5.7	1.4	4.071	1.8	6	47	1	0	0	0	0
0	32	28	93.33	2	1	15.07	22.26	20.43	0.11	137	92	107	45	88	143	98	114	45	93	122	76	91	45	75	0.853	143	364	7.5	3.5	3.2	113.75	1.094	0.4	0.125	0.284	46	135.704	90	5.3	1.41	3.759	1.1	5.6		1	0	0	0	0
0	78	31	59.62	2	1	11.25	16.68	12.14	0.35	119	61	80	58	71	122	64	83	58	75	109	53	73	55	60	0.893	112	565	10	6.1	1.1	513.636	5.545	0.6	0.545	0.268	55	66.115	90	4.6	2.24	2.054	0.6	9.4	41	1	0	0	0	0
0	47	28	65.12	2	1	17.83	15.51	16.17	0.61	149	83	105	67	57	157	86	110	71	59	129	73	92	56	51	0.822	137	198	6.6	3	2.9	68.276	1.034	0.5	0.172	0.199	77	61.597	70	3.6	2.51	1.434	0.6	4.1		1	0	0	0	0
0	54	33	89.19	2	1	14.36	20.41	18.34	0.27	135	81	102	54	79	140	85	107	55	84	120	68	87	52	63	0.857	156	223	6.8	3.9	2.2	101.364	1.773	0.4	0.182	0.238	84	65.1	61	6.4	1.68	3.81	1.4	5.2	40	1	0	0	0	0
1	55	25	56.82	2	1	15.66	19.19	15.63	0.44	115	73	87	42	54	121	78	91	43	57	102	63	77	39	47	0.843	159	259	7.5	4.2	2.4	107.917	1.75	0.7	0.292	0.714	96	76.146	71	4.8	0.98	4.898	3	5.3		1	0	0	0	0
1	58	32	61.54	2	1	19.64	19.23	17.47	0.57	132	80	96	52	69	139	84	100	55	73	112	68	83	44	58	0.806	158	206	6.5	4.2	1.3	158.462	3.231	0.6	0.462	0.458	109	64.1	60	4.7	1.31	3.588	1.7	8	39	1	0	0	0	0
1	68	32	96.97	2	1	11.2	14.31	12.3	0.53	133	70	95	63	65	137	73	98	64	65	122	62	86	59	63	0.891	148	184	6.6	3.3	2.6	70.769	1.269	0.4	0.154	0.357	103	66.2	62	3.9	1.12	3.482	0.9	8.3	41	1	0	0	0	0
1	72	26	55.32	2	1	10.75	13.77	9.2	0.39	125	70	87	55	84	129	73	89	56	88	115	63	81	52	73	0.891	146	275	9.6	6.1	2.5	110	2.44	0.8	0.32	0.396	86	51.395	76	4.3	2.02	2.129	0.6		44	1	0	0	0	0
0	67	25	64.1	2	1	15.56	26.11	16.44	0.21	114	67	82	47	79	120	74	87	46	87	101	54	73	47	60	0.842	124	231	4.6	1.8	2	115.5	0.9	0.6	0.3	0.349	63	84.703	82	4.9	1.72	2.849	1.2	5	37	1	0	0	0	0
0	79	31	77.5	1	0	8.3	7.2	11.5	0.46	139	82	104	57	73	142	84	107	58	76	130	78	95	52	63	0.915	145	243	11.9	9.1	1.5	162	6.067	1.2	0.8	0.612	65	47.862	76	4.9	1.96	2.5	0.5	6.5	42	1	0	0	0	0
0	29	28	57	1	0	9.4	15.9	15.2	0.48	146	89	104	57	98	148	91	106	57	99	134	76	90	58	91	0.905	130	380	3.9	1.3	2	190	0.65	0.2	0.1	0.083	72	108.765	83	6	2.42	2.479	1.3	5		1	0	0	0	0
0	80	25	52.1	1	0	9.4	12.9	9.3	0.66	136	49	80	88	44	139	50	81	89	46	126	43	74	82	35	0.906	124	215	7.1	4.6	1.3	165.385	3.538	0.9	0.692	0.604	113	29.788	40	7.6	1.49	5.101	1.8	5.4		1	0	0	0	0
0	51	27	69.3	1	0	0.62	4.9	1.69	0.37	153	101	116	51	63	153	102	116	50	64	152	97	114	54	61	0.993	164	255	11	8.1	2	127.5	4.05	0.8	0.4	0.338	74	51.115	72	6.1	2.37	2.574	1.4	5.9	29	1	0	0	0	0
0	61	30	76.92	1	0	5.81	11.75	6.29	0.35	133	63	92	70	73	135	65	94	71	74	127	57	88	70	71	0.941	104	210	7.1	4.3	1.9	110.526	2.263	0.4	0.211	0.303	142	32.629	33	5.6	1.32	4.242	2.2	7.3	55	0	0	1	1	0
0	71	31	75.61	1	0	1.48	5.83	2.1	0.76	137	66	94	70	69	140	67	95	73	70	126	64	93	62	65	0.9	132	246	8.6	6.6	0.9	273.333	7.333	0.9	1	0.288	64	48.57	79	5.4	3.13	1.725	0.9	5	39	1	0	0	0	0
1	49	26	10.83	1	0	2.33	-1.64	0.17	0.35	138	85	103	53	85	140	86	104	55	91	133	84	101	49	71	0.95	142	301	6.6	4.3	1.7	177.059	2.529	0.3	0.176	0.191	90	101.111	78	4.9	1.57	3.121	1.7	5	35	1	1	0	0	0
1	46	27	93.1	1	0	9.68	11.33	10.25	0.18	120	77	91	43	88	123	80	94	44	90	111	71	84	41	83	0.902	141										87	101.563	89					5.2		1	0	0	0	0
0	55	24	57.14	1	0	3.34	6.66	6.87	0.47	126	76	93	50	67	127	78	96	49	72	123	73	89	50	57	0.969	150	208	7	4.2	2	104	2.1	0.5	0.25	0.543	75	96.333	70	6.8	0.92	7.391	5.7	5.9		1	0	0	0	0
0	78	28	53.85	1	0	5.87	9.01	2.91	0.45	135	80	95	56	74	137	82	99	56	77	129	74	96	55	68	0.942	142	219	7	4.2	1.9	115.263	2.211	0.6	0.316	0.531	71	60.123	69	3.4	1.13	3.009	1.2	5.4	38	1	0	0	1	0
1	52	24	61.54	1	0	7.95	12.17	9.1	0.36	133	88	103	46	80	136	91	106	46	86	126	80	97	46	65	0.926	135	306	7.5	4.5	2.4	127.5	1.875	0.5	0.208	0.292	76	82.211	90	5.9	1.71	3.45	1.1	4.4	37	1	0	0	0	0
1	40	30	100	1	0	9.43	14.86	13.81	0.26	136	89	103	47	57	140	93	107	47	60	127	79	92	48	49	0.907	169	257	6.9	2.8	3.3	77.879	0.848	0.6	0.182	0.571	95	93.684	76	3.9	1.05	3.714	1	5.2		1	0	0	0	0
1	65	30	83.33	1	0	1.66	-2.66	-0.09	0.45	136	68	90	67	61	136	68	90	68	61	134	70	90	64	60	0.985	148	117	6.9	4.6	1.5	78	3.067	0.7	0.467	0.714	90	77.5	74	3.4	0.98	3.469	2.9	4.5		1	0	0	0	0
0	69	30	71.43	1	0	7	7.21	7.4	0.58	138	69	92	69	72	140	70	94	70	74	130	65	87	65	64	0.929	147	403	4.5	2.7	1.1	366.364	2.455	0.4	0.364	0.192	67	54.946	76	5.1	2.08	2.452	0.6	3.2	42	1	0	0	0	0
0	44	31	83.8	1	0	7.2	13	7.9	0.41	188	116	138	72	87	191	120	141	71	92	178	105	130	73	72	0.932	120	249	5.8	2.9	2.2	113.182	1.318	0.4	0.182	0.28	79	69.205	69	4.7	1.43	3.287	0.8	4.4	38	1	0	0	0	0
0	74	30	90.91	1	0	8	9.91	8.29	0.49	134	59	89	75	66	137	61	91	76	65	126	55	83	71	71	0.92	123	477	10.4	7.6	2	238.5	3.8	0.6	0.3	0.313	66	47.6	76	7	1.92	3.646	2.1	6	38	1	0	0	0	0
1	67	33	97.06	1	0	6.22	5.9	5.31	0.47	137	71	96	67	64	140	72	97	68	67	131	67	92	64	56	0.936	138	343	6.1	3.3	2.1	163.333	1.571	0.5	0.238	0.45	125	37.96	50	3	1.11	2.703	1.7	8.7	76	1	0	1	0	0
0	66	24	63016	1	0	3.92	10.79	2.94	0.59	125	74	92	50	84	125	75	92	50	85	120	67	90	53	78	0.96	122	245	9	6.7	1.6	153.125	4.188	0.6	0.375	0.353	94	50.855	52	6.5	1.7	3.824	1.8	5.8	33	1	0	0	0	0
1	71	32	84.21	1	0	1.14	0.4	-0.77	0.64	146	83	108	63	67	146	83	108	63	69	145	83	109	62	60	0.993	155	261	8.8	5.6	2.2	118.636	2.545	0.8	0.364	0.734	129	47.605	48	4	1.09	3.67	2.2	8.9	54	1	0	1	0	0
0	76	29	63.04	0	0	-11.63	4.43	-1.49	0.75	121	60	83	60	46	117	61	83	56	47	131	58	84	72	45	1.12	155	181	9.1	7.7	1.1	164.545	7	0.3	0.273	0.248	77	48.042	63	3.2	1.21	2.645	1	6.8	45	1	1	1	1	0
0	67	31	70.45	0	0	-4.68	-3.03	-3.81	0.64	112	57	75	55	52	110	56	74	54	53	115	58	77	58	50	1.045	136	270	5.1	3.3	1.3	207.692	2.538	0.3	0.231	0.201	75	52.949	67	3.3	1.49	2.215	0.8	4.1	38	1	1	0	0	0
0	70	25	62.5	0	0	-0.04	-0.04	-1.72	0.66	148	73	99	76	75	148	73	99	76	76	148	73	100	76	67	1	145	338	6.6	4.8	1.1	307.273	4.364	0.5	0.455	0.467	46	71.141	90	4.7	1.07	4.393	1.8	4.2	35	1	0	0	0	0
1	31	30	68.18	0	0	-0.67	9.42	4.01	0.19	125	71	89	54	94	125	73	90	52	101	125	66	86	60	75	1	151										80	163.5	90	4.5	1.04	4.327	1.8	4.6		1	0	0	0	0
0	33	31	86.11	0	0	-9.07	-7.14	-5.72	0.62	124	74	89	50	60	121	72	87	49	61	132	77	92	55	56	1.091	123	217	8.4	5.1	2.3	94.348	2.217	0.5	0.217	0.459	112	78.769	49	3	1.09	2.752	1.7	4.9	41	1	0	0	0	0
0	18	30	81.08	0	0	-1.15	1.5	-1.69	0.37	101	60	74	41	78	100	60	74	40	78	101	59	75	43	78	1.01	141	182	7.4	4.8	2	91	2.4	0.4	0.2	0.305	123	50.585	49	2.8	1.31	2.137	0.9	4.8	31	1	0	0	0	0
0	74	33	84.6	0	0	-13.9	-13.95	-18.07	0.58	122	49	78	73	61	122	49	78	73	61	151	64	95	87	68	1.238	115	199	9.2	6.6	1.9	104.737	3.474	0.6	0.316	0.4	149	35.768	30	4.6	1.5	3.067	1.4	12.4	60	1	1	1	0	0
1	27	29	74.36	0	0	-1.66	-3.94	-3.41	0.57	135	89	102	46	73	134	88	101	46	74	136	91	104	45	69	1.015	178	193	6.8	3.7	2.3	83.913	1.609	0.6	0.261	0.612	116	89.621	66	5.6	0.98	5.714	1.8	4.5	27	1	0	0	0	0
1	39	28	75.8	2	1	16.47	27.42	22.82	0.01	138	94	108	44	87	145	102	115	43	87	121	74	89	47	87	0.834	147	295	8.6	4.7	2.9	101.724	1.621	0.7	0.241	0.603	85	109.318	88	5.1	1.16	4.397	1.7	5.2		1	0	0	0	0
1	58	32	78.05	2	1	13.74	12.74	13.73	0.46	114	70	86	44	58	119	73	89	46	60	102	63	77	39	54	0.857	150	97	10.1	4	6.6	14.697	0.606	2.3	0.348	1.465	89	64.494	76	5.7	1.57	3.631	1.8	4.7	33	1	1	0	0	1
1	65	34	82.9	2	1	12.06	17.06	14.85	0.35	106	65	79	42	64	109	67	81	42	65	96	56	69	40	62	0.881	145	176	7.4	3.9	2.8	62.857	1.393	0.6	0.214	0.476	87	70.69	76	3.6	1.26	2.857	0.6	6.3		1	0	0	0	0
1	74	31	59.6	2	1	19.15	13.8	16.63	0.62	145	78	104	67	88	153	81	109	72	92	124	70	91	54	76	0.81	141	396	9.9	7.3	1.7	232.941	4.294	0.7	0.412	0.5	68	62.118	90	4.6	1.4	3.286	2.4	6.7		1	1	1	1	0
1	79	23	52.3	2	1	10.3	1.84	7.3	0.71	120	73	90	47	67	123	73	92	50	66	110	72	85	39	69	0.894	154	202	7.2	4.2	2.1	96.19	2	0.5	0.238	0.459	116	45.75	53	4.5	1.09	4.128	1	4.8	43	1	1	0	0	0
1	67	29	100	2	1	12.72	12.04	10.05	0.56	143	78	98	65	85	148	81	100	67	87	130	71	90	58	80	0.878	160	234	9.5	6.5	2.2	106.364	2.955	0.6	0.273	0.308	103	73	62	3.3	1.95	1.692	3.1	6.5	46	1	1	0	0	0
0	69	30	69.8	2	1	10.7	16.6	12.7	0.5	129	73	94	56	65	133	76	97	57	63	119	64	85	55	70	0.895	135	336	6	3.6	1.4	240	2.571	0.6	0.429	0.484	79	55.003	63	7.4	1.24	5.968	5.3	5.8	38	1	0	0	0	0
1	65	32	94.12	2	1	19.12	26.5	21.55	0.29	127	76	94	51	69	134	81	100	52	73	108	60	78	48	58	0.806	160	377	8.4	5.2	2.3	163.913	2.261	0.6	0.261	0.583	99	69.9	66	4	1.03	3.883	1.2	5.8	34	1	0	0	0	0
1	75	32	100	2	1	18.11	12.34	12.44	0.64	152	78	100	74	70	160	81	104	79	73	131	71	91	60	62	0.819	154	226	5	3.1	1.3	173.846	2.385	0.6	0.462	0.526	95	67.737	67	4.6	1.14	4.035	1.2	5	39	1	0	0	0	0
0	63	27	55.1	2	1	13.11	18.5	13.66	0.32	126	67	89	59	68	131	70	92	60	70	113	57	79	56	64	0.863	135	251	7.1	3.9	2.5	100.4	1.56	0.5	0.2	0.37	76	72.339	67	6	1.35	4.444	2.1	4.6		1	0	0	0	0
0	76	25	65.8	1	0	4.9	8.9	4.04	0.52	137	72	91	65	80	139	74	92	65	85	133	68	89	65	70	0.957	134	236	9	6.1	2.1	112.381	2.905	0.7	0.333	0.414	101	35.01	46	4.1	1.69	2.426	1.8	5.1	36	1	0	0	0	0
0	72	26	57.8	1	0	4.41	15.63	12.11	0.34	106	75	87	30	69	107	79	90	28	71	102	66	79	36	64	0.953	123	213	7.9	5.7	1.7	125.294	3.353	0.4	0.235	0.234	97	30.986	49	4.2	1.71	2.456	0.7	5.2	42	1	1	1	0	1
1	58	31	47.69	1	0	1.25	2.11	0.47	0.64	135	76	95	59	73	136	77	95	59	74	134	75	94	59	70	0.985	144	313	8.1	4.7	2.4	130.417	1.958	0.8	0.333	0.667	72	94.528	90	5	1.2	4.167	1.3	10.7	63	1	1	1	0	0
0	52	29	65.9	1	0	6.35	7.89	2.86	0.81	153	77	107	76	79	156	79	108	77	80	146	72	105	74	78	0.936	132	193	6.5	4.1	1.8	107.222	2.278	0.4	0.222	0.342	62	109.787	88	5.5	1.17	4.701	0.9	5	39	1	0	0	0	0
0	70	27	75	1	0	5.02	5.62	6.93	0.82	133	79	100	54	71	135	80	102	55	70	129	76	95	53	73	0.956	125	191	6.4	4.8	0.9	212.222	5.333	0.4	0.444	0.36	125	54.74	37	4.6	1.11	4.144	1.3	4.6	34	1	0	0	0	0
0	67	27	52.9	1	0	5.9	8.6	9.9	0.66	116	80	95	35	120	118	82	97	35	120	111	75	88	35	120	0.941	145	156	6.1	4	1.4	111.429	2.857	0.5	0.357	0.307	73	124.95	69	4.4	1.63	2.699	1.6	6.7	38	1	0	0	0	0
0	75	34	55.7	1	0	7.8	12.9	7.4	0.54	130	64	88	66	71	132	66	90	66	71	121	57	82	64	69	0.917	114	355	11.4	6.1	3.4	104.412	1.794	1	0.294	0.885	117	39.667	39	4.2	1.13	3.717	2.5	9.3		1	1	1	0	0
1	77	27	52	1	0	3.2	13.8	5.5	0.74	137	81	102	56	50	138	84	103	54	53	134	73	98	61	43	0.971	126	229	9.1	5.9	2	114.5	2.95	0.6	0.3	0.417	80	43.313	81	5.4	1.44	3.75	0.7	4.7		1	1	0	0	0
0	75	30	73.2	1	0	8.77	15.3	10.6	0.58	141	71	94	70	69	145	74	97	71	73	132	63	87	69	59	0.91	148	225	6.9	4.1	2.1	107.143	1.952	0.6	0.286	0.252	80	52.488	61	7.7	2.38	3.235	1.1	6	40	1	0	0	0	0
1	76	23	63.9	1	0	3.99	16.3	10	0.33	111	56	76	55	62	112	58	77	54	62	108	49	70	59	64	0.964	147	223	9.1	5.2	2.8	79.643	1.857	1	0.357	0.877	76	80.842	86	5.7	1.14	5	2.1	7.4	49	1	1	1	0	1
0	64	37	92.5	1	0	0.04	2.2	0.86	0.44	149	72	101	77	50	149	73	101	76	50	149	71	100	78	51	1	169	182	6.8	3.7	1.7	107.059	2.176	0.9	0.529	0.826	88	77.08	76	2.7	1.09	2.477	1.1	5.1	41	1	1	0	0	0
0	40	31	86.1	1	0	7.96	16.53	9.13	0.23	141	88	108	53	75	144	92	111	52	74	133	71	101	56	76	0.924	152	260	8.8	4.9	2.9	89.655	1.69	0.8	0.276	0.889	69	188.478	82	4.2	0.9	4.667	1.3	4.4	35	1	0	0	0	0
1	65	31	75.6	1	0	4.24	13.61	6	0.8	169	79	112	90	52	171	82	114	89	54	164	71	107	93	45	0.959	151	229	5.6	3.1	1.8	127.222	1.722	0.1	0.056	0.069	104	60.577	62	3.8	1.45	2.621	1.3	8.2	49	1	0	1	0	0
0	62	30	79	1	0	9.65	14.77	12.32	0.58	159	85	114	74	76	162	88	117	74	75	147	75	103	72	81	0.907	150	187	6.1	3.2	2.4	77.917	1.333	0.3	0.125	0.236	59	94.393	90	6.8	1.27	5.354	2.3	5.4	41	1	0	0	0	0
1	75	31	73.8	1	0	3.43	7.1	4.6	0.4	144	81	105	63	69	145	83	106	63	71	140	77	102	63	64	0.966	151	173	5.8	4.1	1.1	157.273	3.727	0.5	0.455	0.45	106	42.925	59	3.4	1.11	3.063	1.1	4.7	37	1	0	0	0	0
1	60	30	83.3	1	0	8.33	14.72	12.39	0.27	133	87	103	46	61	136	91	107	45	63	125	77	94	47	56	0.919	147	191	6.1	3.1	2.2	86.818	1.409	0.5	0.227	0.394	86	65.116	79	5.6	1.27	4.409	2.1	4.9	39	1	1	0	0	0
1	46	26	75.7	1	0	5.06	12.27	8.99	0.49	156	92	113	63	81	158	96	116	62	86	150	84	106	66	69	0.949	160	229	6.1	3.7	1.9	120.526	1.947	0.3	0.158	0.244	98	33.571	71	6.4	1.23	5.203	2.4	5.6	43	1	0	0	0	0
1	58	28	80	0	0	-6.24	-2.64	-5.19	0.35	124	77	93	48	64	122	76	92	46	66	138	78	97	51	60	1.131	135	277	6.5	3.8	2	138.5	1.9	0.6	0.3	0.368	111	82	59	4.5	1.63	2.761	1.4	5.2	42	1	1	0	0	0
0	69	25	43	0	0	-5.28	7.57	-3.38	0.82	144	72	99	72	55	142	74	98	68	55	149	68	102	81	54	1.049	131	132	6.5	4	2.1	62.857	1.905	0.5	0.238	0.538	163	30.36	30	3.4	0.93	3.656	1.5	5.3	40	1	0	1	0	0
1	67	26	52	0	0	-6.28	0.57	-4.72	0.66	138	62	93	76	60	136	62	92	73	61	144	62	96	82	58	1.059	114	292	7.9	5.2	1.1	265.455	4.727	0.8	0.727	0.44	179	26.508	33	3.5	1.82	1.923	0.8	5	36	1	0	0	0	0
0	74	35	92.1	0	0	-2.19	6.46	4.2	0.35	119	69	86	51	65	119	70	87	49	67	121	65	83	56	58	1.017	141	268	10.7	7.3	2.4	111.667	3.042	0.7	0.292	0.419	82	54.048	59	5.9	1.67	3.533	1.9	5.9	43	1	0	0	0	0
1	77	30	73.2	0	0	-1.2	5	0.64	0.52	128	67	89	61	58	128	68	89	60	59	129	64	88	65	57	1.008	154	241	8.4	4.6	2	120.5	2.3	1	0.5	1.136	83	60.723	78	4.7	0.88	5.341	1.8	7.5	51	1	1	1	1	0
1	61	29	76.3	2	1	20.16	29.98	25.43	0.49	152	83	110	70	63	160	89	117	71	64	128	62	87	66	60	0.8	146	314	8.6	5.1	2.7	116.296	1.889	0.6	0.222	0.488	123	50.74	52	4.2	1.23	3.415	1.1	5.3	38	1	0	0	0	0
1	42	31	83.78	2	1	17.57	25.04	20.73	0.28	137	86	103	51	96	144	92	109	52	99	119	69	86	50	87	0.826	158	412	10.8	7.2	2.7	152.593	2.667	0.7	0.259	0.593	78	123.128	90	5.4	1.18	4.576	2.1	5.1		1	0	0	0	0
1	55	23	50	2	1	10.6	11.6	10.67	0.31	105	64	78	42	60	110	67	81	43	62	98	59	72	39	57	0.891	156	133	5.8	2.5	2.5	53.2	1	0.5	0.2	0.256	92	76.685	74	4.5	1.95	2.308	1.1	6.4	35	1	1	0	0	0
0	68	29	74.36	2	1	14.13	17.41	16.49	0.57	152	65	103	87	70	159	69	108	90	70	136	57	91	79	71	0.855	128	163	7.1	4.3	2.1	77.619	2.048	0.6	0.286	0.397	108	38.533	44	3.8	1.51	2.517	1.7	6.7	37	1	1	0	0	0
1	45	34	82.93	1	0	7.64	6.61	7.69	0.53	120	72	87	47	74	122	74	88	48	74	113	69	82	44	74	0.926	156	158	6.4	4.7	0.6	263.333	7.833	0.5	0.833	0.325	70	96.357	90	4.6	1.54	2.987	0.6	4.7	39	1	0	0	0	0
1	36	32	94.12	1	0	9.01	11.19	9.73	0.22	145	79	99	66	79	149	81	102	67	84	135	72	92	63	64	0.906	154	237	8.8	5.1	2.9	81.724	1.759	0.8	0.276	0.544	104	100	70	5	1.47	3.401	1.2	4.6		1	0	0	0	0
0	68	31	72.09	0	0	-0.03	12.56	7.38	0.61	138	83	104	55	82	138	86	106	52	87	138	75	98	63	70	1	155	313	8.6	4.4	3.2	97.813	1.375	0.6	0.188	0.435	78	67.7	64	6.3	1.38	4.565	2.3	4.4	36	1	0	0	0	0
0	39	31	91.2	2	1	16.96	23.62	21.19	0.21	120	78	92	41	98	125	83	97	42	102	104	64	77	40	85	0.832	136	273	4.9	3.2	1.3	210	2.462	0.3	0.231	0.213	78	75.944	71	4	1.41	2.837	0.4	4.8	33	1	0	0	0	0
1	30	32	91.4	2	1	11.61	18.75	15.97	0.18	123	72	87	51	55	127	76	91	51	57	112	61	77	51	49	0.882																				1	0	0	0	0
0	40	31	75.6	2	1	17.15	21.16	18.8	0.45	107	61	78	46	64	111	64	81	47	66	92	50	66	42	55	0.829	131	174	4.6	3	0.9	193.333	3.333	0.9	1	0.756	53	80.189	90	2.8	1.19	2.353	0.9	5	33	1	0	0	0	0
0	37	26	55.32	2	1	14.16	21.87	19.65	0.12	113	74	87	39	77	118	80	93	39	84	102	62	75	39	61	0.864	137	344	6.1	3.2	2.4	143.333	1.333	0.2	0.083	0.185	59	105.357	90	5	1.08	4.63	1.2	5	39	2	0	0	0	0
0	44	24	92.31	2	1	16.09	25.34	20.3	0.28	102	63	77	39	71	108	69	83	39	74	91	51	66	39	65	0.843	132	185	7.5	5.1	1.5	123.333	3.4	0.8	0.533	0.309	64	82.875	87	4.7	2.59	1.815	0.7	4.3		1	0	0	0	0
1	46	22	48.89	2	1	15.16	20.93	19.14	0.3	122	73	90	50	90	129	79	97	51	92	110	62	78	48	86	0.853	162	312	5.6	2.9	2	156	1.45	0.4	0.2	0.325	106	86.906	65	6.3	1.23	5.122	1.6	5.6	32	0	0	0	0	0
1	42	30	83.3	2	1	10.73	16.8	14.4	0.34	130	85	100	45	87	133	88	103	45	91	117	74	88	45	71	0.88	163	343	9.4	5	3.5	98	1.429	0.7	0.2	0.464	138	74.565	49	4.9	1.51	3.245	2.1	5.8	40	1	0	0	0	0
1	46	31	91.2	2	1	14.2	13.24	12.45	0.39	140	96	111	43	66	145	100	115	45	67	124	87	100	38	64	0.855																				1	0	0	0	0
0	70	34	63	2	1	10.96	20.26	18.34	0.29	147	75	101	73	61	151	78	106	73	64	135	63	86	72	50	0.894	136	321	5.5	3	2	160.5	1.5	0.3	0.15	0.171	68	49.875	74	7.3	1.75	4.171	1.8	5		1	0	0	0	0
0	60	28	63.6	2	1	11.28	14.46	13.38	0.68	158	77	102	81	95	162	80	106	82	98	144	68	92	76	85	0.889	113	213	8.1	5.2	2.1	101.429	2.476	0.5	0.238	0.311	126	37.238	38	5.4	1.61	3.354	2.3	5.4	55	0	0	1	1	0
1	58	30	79	2	1	13.91	12.98	14.1	0.37	124	81	94	44	63	129	83	98	46	68	111	73	84	39	50	0.86	141	208	0.7	4.3	1.9	109.474	2.263	0.3	0.158	0.234	90	84.733	76	5.7	1.28	4.453	1.2	4.9		1	0	0	0	0
0	56	28	70	2	1	17.25	129.6	13.58	0.45	104	70	81	35	61	109	72	84	37	64	90	63	73	27	53	0.826	144	284	5.6	2.2	2.5	113.6	0.88	0.2	0.08	0.096	86	49.814	59	3.9	2.08	1.875	0.4	4.1	34	1	0	0	1	0
0	69	34	75.6	2	1	14.5	19.4	18.3	0.41	145	91	111	54	87	150	96	116	55	91	128	77	95	51	74	0.853	145	228	5.5	2.4	2.4	95	1	0.5	0.208	0.391	58	61.391	89	4	1.28	3.125	1	4.7	40	1	1	0	0	0
0	37	35	83.33	2	1	15.53	23.2	19.89	0.13	123	81	95	41	79	127	86	100	41	84	107	66	80	42	64	0.843	140	338	11.1	7.3	2.7	125.185	2.704	0.7	0.259	0.391	87	61.386	64	4.8	1.79	2.682	1.1	4.3	36	1	0	0	0	0
0	80	21	60	2	1	18.9	32.1	20.4	0.21	127	69	87	58	72	137	78	95	58	78	111	53	75	58	62	0.81	148	270	10.8	6.3	2.7	100	2.333	1.3	0.481	1.074	142	23.704	31	6.7	1.21	5.537	2.3	4.5	49	1	1	0	1	0
0	53	32	80	2	1	13.11	14.63	15.31	0.43	129	61	88	69	67	134	63	92	71	67	116	54	78	63	66	0.866	128	225	8.4	5.6	1.9	118.421	2.947	0.5	0.263	0.305	67	81.676	75	4.9	1.64	2.988	1.4	5.8	36	1	1	0	0	0
1	67	29	76	2	1	12.76	7.79	10.54	0.57	142	66	93	76	56	147	67	96	80	57	128	62	86	66	53	0.871	160	284	8	4.8	2.5	113.6	1.92	0.5	0.2	0.435	136	54.213	45	4.4	1.15	3.826	1.3	4.5	38	1	0	0	1	0
0	18	30	71.3	2	1	13.3	18.4	16.4	0.26	111	65	80	46	71	115	69	84	46	75	100	56	70	44	61	0.87	143	359	8.1	4.5	2.2	163.182	2.045	0.8	0.364	0.816	64	131.245	90	4.3	0.98	4.388	1.5	4.3	32	1	0	0	0	0
0	77	33	83.3	2	1	12.4	16.13	15.15	0.37	129	77	95	52	76	133	80	99	53	77	116	67	84	49	71	0.872	129	280	10.1	7.4	1.9	147.368	3.895	0.7	0.368	0.476	103	39.513	45	3.7	1.47	2.517	1.5	8.2	41	1	1	0	0	1
1	74	27	57.5	2	1	10.9	18.4	10.3	0.64	134	63	88	71	63	138	66	91	72	65	123	54	82	69	57	0.891	117	210	9.1	7.3	0.9	233.333	8.111	0.6	0.667	0.444	85	61.341	76	5.5	1.35	4.074	0.9	7	42	1	0	0	0	0
1	49	31	58.5	2	1	12.9	153	15.3	0.28	139	90	105	49	72	143	94	110	50	76	125	79	93	46	60	0.874	161	302	8.5	5.6	2	151	2.8	0.1	0.05	0.072	78	123.667	90	7.1	1.38	5.145	2	5.7		1	0	0	0	0
1	40	33	97.1	1	0	8.01	13.35	10.66	0.08	123	85	96	38	74	126	88	99	38	77	116	76	88	40	66	0.921	163	237	9.2	5.1	3.2	74.063	1.594	0.7	0.219	1.014	71	159.155	90	3.5	0.69	5.072	2.1	4.3	34	1	0	0	0	0
0	75	23	36.5	1	0	3.8	2.3	5	0.72	120	65	83	55	65	121	66	85	56	68	117	64	80	53	58	0.967	124	285	5.8	3.2	1.6	178.125	2	0.8	0.5	0.419	68	54.438	73	4.4	1.91	2.304	0.9	5.4	42	1	0	0	0	0
0	75	33	69	1	0	6	19.3	9.6	0.49	127	68	90	59	60	129	72	93	57	63	122	58	84	64	51	0.946	120	268	4.7	2.5	1.8	148.889	1.389	0.3	0.167	0.18	79	52.453	61	3.5	1.67	2.096	0.7	4.9		1	0	0	0	0
1	57	29	80.56	1	0	1.47	-0.09	-0.33	0.59	122	58	81	64	68	122	58	81	64	71	120	58	81	63	58	0.984	150	194	5.6	3.5	1.6	121.25	2.188	0.4	0.25	0.351	77	86.234	67	5.4	1.14	4.737	2	7	41	0	0	1	0	0
0	75	29	67.44	1	0	3.86	8.8	4.27	0.62	142	78	99	64	66	143	80	100	63	67	138	73	96	65	63	0.965	122	301	6.7	3.8	2	150.5	1.9	0.7	0.35	0.304	60	50.646	85	4.2	2.3	1.826	1.1	4.4	34	1	0	0	0	0
0	69	30	90.1	1	0	7.2	4.3	6.1	0.49	125	59	85	66	58	128	60	86	68	157	119	57	81	61	60	0.93	122	280	9.8	6.6	2.3	121.739	2.87	0.6	0.261	0.833	100	52.505	48	2.9	0.72	4.028	2	8	46	1	0	1	0	0
1	75	23	44.3	1	0	5.3	9.59	5.6	0.57	123	69	87	54	55	125	71	89	54	55	119	64	84	54	56	0.952	144	277	5.1	3.6	1	277	3.6	0.3	0.3		88	56.136	73	4.6				4.9		1	0	0	0	0
1	79	30	88.3	1	0	7.07	-0.25	4.5	0.75	136	74	96	62	72	139	74	97	65	76	129	74	93	55	62	0.928	151	192	5.9	4.3	0.8	240	5.375	0.8	1	0.899	81	67.778	80	4.6	0.89	5.169	1.4	6	43	1	0	0	0	0
0	71	30	68.2	1	0	5.73	12.6	9.7	0.45	142	84	104	58	69	144	87	107	58	73	136	76	96	60	59	0.944	131	262	4.3	2.4	1.3	201.538	1.846	0.5	0.385	0.209	67	63.902	75	4.5	2.39	1.883	0.7	3.5	41	1	1	0	0	0
0	62	31	75.6	1	0	1.89	2.3	4.22	0.49	147	86	109	61	91	148	87	110	61	93	145	85	105	60	87	0.98	146	196	5	3.5	1	196	3.5	0.4	0.4	0.143	84	45.779	60	6.8	2.79	2.437	1.5	5.6	37	1	0	0	0	0
0	70	29	58	1	0	7.5	13.6	11.3	0.34	147	90	111	58	63	150	93	115	57	65	139	80	102	59	56	0.927	124	358	7.9	6.4	0.9	397.778	7.111	0.5	0.556	0.171	52	57.212	90	6.9	2.93	2.355	0.8	5.2	39	1	0	0	1	0
0	54	20	45.5	1	0	2.16	-4.7	-6.1	0.46	144	87	106	57	90	145	85	104	60	88	142	89	110	53	94	0.979	144	295	6.1	3.9	1.6	184.375	2.438	0.4	0.25	0.31	77	94.935	68	3.5	1.29	2.713	1.2	5	34	1	0	1	1	0
1	62	31	91.2	1	0	2.2	2.13	0.27	0.38	133	86	99	47	63	133	86	99	47	64	131	84	99	46	60	0.985	120	234	5.7	3	1.7	137.647	1.765	0.7	0.412	0.843	93	78.839	72	2.6	0.83	3.133	1.3	4.3	32	1	1	0	0	0
1	59	32	97	1	0	9.9	11.92	10.27	0.39	109	68	81	41	72	112	70	84	41	74	101	62	75	39	64	0.902	143	260	5.5	3.7	1.1	236.364	3.364	0.4	0.364	0.317	123	52.024	51	4.2	1.26	3.333	0.7	4.5	36	1	0	0	0	0
0	70	33	86.8	1	0	0.27	4	-0.04	0.27	147	85	108	63	85	147	86	108	62	87	147	82	108	65	77	1	138	311	8.3	6.2	1.4	222.143	4.429	0.6	0.429	0.283	99	39.667	48	6.7	2.12	3.16	1.7	4.2		1	0	0	0	0
1	59	25	54.5	1	0	0.83	7.59	4.58	0.47	154	87	110	67	73	155	89	111	65	77	153	83	106	71	64	0.987	148	147	7.5	4.7	2.1	70	2.238	0.5	0.238	0.476	102	67.5	65	5.6	1.05	5.333	2.1	6.2	56	0	0	1	0	0
1	55	34	70.8	1	0	7.91	15.5	9.8	0.29	123	75	93	48	50	125	78	95	47	51	116	66	86	50	45	0.928	163	202	7	4.1	2.2	91.818	1.864	0.3	0.136	0.189	92	98.859	74	5	1.59	3.145	1.3	5	40	1	0	0	0	0
0	68	25	58.4	1	0	8.94	4.34	5.72	0.58	171	91	118	79	68	176	93	121	83	70	160	89	114	71	64	0.909	121	179	3.4	2.3	0.6	298.333	3.833	0.2	0.333	0.096	79	36.41	64	5.2	2.09	2.488	0.7	4.7	35	1	0	0	0	0
0	57	35	92.1	1	0	9.32	10.98	10.16	0.58	119	64	83	56	70	122	65	85	57	70	111	58	76	53	70	0.91	127	281	7.1	3.4	2.8	100.357	1.214	0.6	0.214	0.492	52	96.328	90	5.1	1.22	4.18	1.4	5.1	40	1	0	0	1	0
1	55	24	68.6	1	0	1.58	7.69	3.36	0.77	162	77	106	85	67	163	78	107	83	67	160	73	104	87	68	0.982	115	175	5.8	3.6	1.4	125	2.571	0.4	0.286	0.4	127	86.339	51	2.8	1	2.8	1.5	8.2	70	1	1	1	0	0
1	67	30	69.8	1	0	0.09	11.8	7.88	0.74	110	59	81	51	60	110	61	82	49	64	110	54	76	56	49	1	127	165	8.7	6	1.6	103.125	3.75	0.4	0.25	0.26	173	31.225	34	4.1	1.54	2.662	0.8	9	54	0	1	1	0	0
1	60	23	82.1	0	0	-2.97	-2.27	-4.17	0.63	146	79	101	67	66	145	79	100	67	69	149	80	104	69	61	1.028	98	478	9.6	5.2	1.1	434.545	4.727	1.1	1	1.1	82	117.073	83	4.9	1	4.9	2.8	7.9	83	1	0	1	0	0
1	55	32	84.21	0	0	-0.05	-0.54	-2.64	0.82	159	92	115	68	72	161	91	115	70	75	156	93	116	64	67	0.969	141	275	6.7	3.9	2	137.5	1.95	0.6	0.3	0.759	92	100.707	74	7	0.79	8.861	5.1	7.3	33	1	0	0	0	0
1	73	32	88.9	0	0	-8.47	-4.7	-7	0.65	97	51	68	46	56	95	50	67	45	56	103	53	71	51	58	1.084	112	186	10	6	2.2	84.545	2.727	0.7	0.318	0.443	109	64.541	58	3.4	1.58	2.152	0.9	7.8	46	1	1	1	0	1
0	41	31	88.57	0	0	-3.64	1.53	-0.93	0.55	159	94	116	65	64	158	95	115	63	67	164	93	116	70	56	1.038	133	189	6.4	2.8	2.9	65.172	0.966	0.6	0.207	0.392	82	87.229	67	5.6	1.53	3.66	1.4	8.3	108	0	0	1	0	1
1	67	29	72.5	0	0	-1.25	0.12	-1.33	0.51	156	84	111	72	65	155	84	110	71	65	157	84	112	73	64	1.013	138	183	5.5	4	0.8	228.75	5	0.3	0.375	0.136	144	30.924	42	4.6	2.21	2.081	1.3	7.6	48	1	1	1	0	1
0	68	13	38.4	0	0	-4.4	9.16	5.53	0.75	155	68	99	87	51	154	68	100	86	51	161	62	94	99	49	1.045	107	473	14.4	12.5	1.4	337.857	8.929	0.3	0.214	0.176	66	64.909	77	6.6	1.7	3.882	2.2	7.3		1	1	0	0	0
0	65	31	88.24	0	0	-6.4	2.74	0.15	0.56	142	81	105	61	94	140	82	105	58	94	149	80	105	69	94	1.064	137	278	9.3	6.4	2.3	120.87	2.783	0.5	0.217	0.338	80	51.797	62	5.8	1.48	3.919	2.2	7.7	41	1	0	1	0	0
0	73	31	53.5	0	0	-10.5	0.1	-3.3	0.62	146	80	101	66	72	142	80	100	62	73	157	80	103	77	67	1.106	97	310	9.6	5.7	2.8	110.714	2.036	0.7	0.25	0.493	76	71.188	65	5.5	1.42	3.873	2.9	5	42	1	1	0	1	0
1	74	34	68	0	0	-0.63	0.61	-2.7	0.52	115	63	81	52	70	116	66	80	50	74	115	63	83	52	69	0.991	155	145	7.9	5.8	1.3	111.538	4.462	0.6	0.462	0.458	98	55.224	65	4.1	1.31	3.13	1.2	5.5	41	1	1	0	1	0
0	43	31	83.7	0	0	-0.74	-3.14	-2.8	0.49	157	96	116	60	89	156	95	115	61	90	157	98	118	59	84	1.006	148	329	7	5.8	0.8	411.25	7.25	0.4	0.5	0.19	89	56.511	60	5.8	2.1	2.762	0.9	6.4	32	1	0	0	0	0
1	70	22	59.5	0	0	-2.44	-3.39	-4.7	0.47	123	71	87	51	68	122	70	86	51	69	125	73	90	52	64	1.025	137	211	5.3	3.5	1.1	191.818	3.182	0.3	0.273	0.291	87	78.046	75	5.4	1.03	5.243	3.1	5.9	47	1	0	0	0	0
1	60	32	84.2	0	0	-1.3	-4.29	-2.39	0.31	144	83	103	62	70	144	82	103	62	74	146	85	105	61	58	1.014	133	240	13.3	8.9	2.5	96	3.56	1.2	0.48	1.429	97	75.052	69	4.2	0.84	5	4.1	6	41	1	0	0	1	0
1	57	30	81	2	1	23.47	26.87	27.12	0.37	145	88	106	57	77	153	94	113	59	77	117	94	83	48	75	0.765	139	338	6.4	3.5	2.3	146.957	1.522	0.5	0.217	0.175	74	80.757	90	4.5	2.85	1.579	0.7	5		1	0	0	0	0
0	73	27	57.5	2	1	22.4	21.9	18.9	0.52	149	84	104	65	88	159	89	110	70	91	124	70	89	54	80	0.78	125	304	9	5.5	2.1	144.762	2.619	1.2	0.571	0.524	55	48.666	90	3.9	2.29	1.703	1.3	5.5	41	1	1	0	0	0
1	75	27	58.7	2	1	28.9	30.8	28	0.51	137	68	94	68	55	149	75	102	74	58	106	52	74	54	50	0.711	126	176	5.5	3	1.4	125.714	2.143	0.6	0.429	0.435	112	38.884	55	4.2	1.38	3.043	1.3	5.8	44	1	1	0	0	0
1	67	28	71.79	2	1	12.98	17.54	14.48	0.55	133	77	97	55	79	138	82	101	57	86	120	67	86	53	59	0.87	130	156	8.5	5.5	1.9	82.105	2.895	1	0.526	0.42	99	59.727	66	4.7	2.38	1.975	0.9	5.2	42	1	0	0	0	0
0	59	30	83.3	2	1	13.6	18.5	14.5	0.4	118	63	83	55	60	123	66	87	57	59	106	54	74	52	61	0.862	136	293	9.1	5.2	3.1	94.516	1.677	0.5	0.161	0.329	70	94.423	74	5.4	1.52	3.553	3.6	5.4	39	1	0	0	0	0
0	73	31	75.6	2	1	10.87	16.89	12.26	0.61	129	65	88	64	62	133	68	91	65	63	119	57	80	62	59	0.895	126	298	9.3	6.9	1.3	229.231	5.308	0.6	0.462	0.423	141	22.215	32	7	1.42	4.93	3	6.1	43	1	0	0	0	0
0	54	32	97	2	1	17.83	20.54	19.15	0.39	105	64	79	41	66	110	67	83	43	66	90	54	67	37	68	0.818	132	251	10	10	7.1	35.352	1.408	1.8	0.254	1.935	74	90.881	71	2.9	0.93	3.118	1.3	5.9	43	1	1	0	0	0
1	49	36	72	2	1	12.01	16.07	14.37	0.25	125	79	92	45	67	128	82	95	46	69	113	69	82	44	58	0.883	162	207	4.8	3	1.3	159.231	2.308	0.5	0.385	0.362	110	77.764	62	6.2	1.38	4.493	1.4	7.2	42	1	0	0	0	0
1	70	31	83.8	2	1	11.4	14.03	14.73	0.27	139	90	105	48	107	143	94	110	49	112	127	81	94	46	91	0.888	127	174	6.8	3.7	2	87	1.85	1	0.5	0.498	117	56.239	53	3.5	2.01	1.741	2	6.9	39	1	0	0	0	0
0	69	22	35.48	2	1	10.91	15.42	11.56	0.52	111	62	81	49	53	115	66	84	50	55	103	55	74	47	49	0.896	134	285	5.4	3	2.4	118.75	1.25	0.3	0.125	0.163	82	60.35	60	5.2	1.84	2.826	1.1	5.7	49	1	0	0	1	0
0	56	31	83.7	2	1	13.96	15.44	13.54	0.49	138	78	97	60	73	143	81	101	62	75	123	69	87	55	68	0.86	137	222	7.8	5.6	1.7	130.588	3.294	0.3	0.176	0.11	82	53.985	63	5.1	2.73	1.868	1.8	6.4	34	1	0	0	0	0
0	78	27	71.1	1	0	3.11	-4.74	1	0.86	163	69	106	94	74	164	68	107	96	73	159	72	106	88	77	0.97	113	274	12.9	10.6	1.2	228.333	8.833	0.9	0.75	0.756	134	33.036	33	5.5	1.19	4.622	2.1	5.9	66	1	1	1	1	0
1	43	20	41.67	1	0	9.72	11.23	11.11	0.76	136	75	93	61	73	142	79	97	63	77	128	70	86	58	66	0.901	141	198	7.3	4.9	1.6	123.75	3.063	0.5	0.313	0.413	82	102.915	89	5.1	1.21	4.215	2.5	4.5	34	1	0	0	0	0
1	67	33	71.7	1	0	7.05	9.93	6.64	0.39	139	80	105	59	70	141	82	106	59	71	131	74	99	58	84	0.929	130	211	5.2	3	1.3	162.308	2.308	0.6	0.462	0.429	65	98.831	90	5.3	1.4	3.786	1.73	5.1	39	1	1	0	0	0
0	60	24	24.7	1	0	4.05	16.93	4.97	0.34	135	81	99	54	73	137	85	100	51	78	131	71	95	60	59	0.956	139	272	8.1	3.7	3.6	75.556	1.028	0.6	0.167	0.536	72	109.556	72	4	1.12	3.571	1.3	6.4	42	1	0	0	0	0
0	63	31	81.58	1	0	7.78	11.8	9.1	0.5	129	74	90	59	75	131	76	92	56	76	121	67	84	54	73	0.924	128	213	7.7	3.6	3.2	66.563	1.125	0.5	0.156	0.223	68	94.325	76	6.1	2.24	2.723	1.2	7.7	37	1	0	0	0	0
1	66	33	71.74	1	0	6.3	9.68	9.55	0.41	140	80	100	60	66	142	82	102	61	65	133	74	93	60	71	0.937	147	170	7.5	4.1	2.4	70.833	1.708	0.7	0.292	0.526	85	91.412	78	3.1	1.33	2.331	0.9	7.3	37	1	1	0	0	1
1	48	31	86.1	0	0	-8.59	-9.1	-7.85	0.33	155	94	113	61	65	152	92	111	60	66	165	100	120	65	61	1.086	139	161	5.1	3.2	1.2	134.167	2.667	0.4	0.333	0.519	86	204.326	82	4.1	0.77	5.325	2.1	9.4	57	1	0	1	0	1
1	75	25	58.2	0	0	-9.08	-7.92	-9.88	0.69	143	69	98	74	78	139	67	95	72	81	152	73	104	79	72	1.094	122	244	8.9	6	1.6	152.5	3.75	1.1	0.688	0.537	143	26.364	42	3.9	2.05	1.902	1	4.6	42	1	1	0	0	0
1	41	38	76	2	1	13.5	18.18	16.45	0.43	125	64	85	62	57	129	66	89	63	58	111	54	74	57	51	0.86	151	270	6.4	4.2	1.3	207.692	3.231	0.7	0.538	0.283	90	81.4	81	5.1	2.47	2.065	0.9	5.8	37	1	0	0	0	0
1	60	31	57.41	2	1	10.4	18.52	14.25	0.12	125	80	94	46	87	129	84	98	45	89	116	68	84	47	80	0.899	156	280	6.7	3.7	2.3	121.739	1.609	0.4	0.174	0.245	63	120.635	90	5.2	1.63	3.19	1.4		32	1	0	0	0	0
1	55	30	90.9	2	1	10.98	14.61	13.04	0.23	135	92	106	42	73	139	96	110	42	76	123	82	96	41	62	0.885	153	244	8.7	6.1	1.8	135.556	3.389	0.6	0.333	0.364	81	78.704	86	4.1	1.65	2.485	1.2	4.8	33	1	0	0	0	0
0	67	29	70.73	2	1	12.67	14.53	12.17	0.42	117	69	86	48	82	122	72	89	50	87	106	62	78	45	69	0.869	126	622	12.7	10.7	1.3	478.462	8.231	0.7	0.538	0.419	57	55.518	90	4.3	1.67	2.575	0.8	5.4		1	0	0	0	0
1	80	36	31.6	2	1	14.8	24.2	18.9	0.51	139	71	97	69	56	144	75	101	70	58	123	57	82	66	49	0.854	139	205	7.8	4.2	2.6	78.846	1.615	0.6	0.231	0.328	75	63.2	87	5	1.83	2.732	0.9	5.2	40	1	0	0	0	0
1	30	30	88.24	1	0	2.61	17.53	10.95	0.27	130	74	91	56	80	131	78	94	53	90	128	64	84	63	54	0.977	151	189	4.4	2.3	1.5	126	1.533	0.3	0.2	0.214	82	114.024	90	4.5	1.4	3.214	0.7	4.8		1	0	0	0	0
1	75	26	62	1	0	7.9	8.97	9.49	0.63	126	64	85	63	60	129	66	88	64	62	119	60	79	60	54	0.922	128	290	8.9	6.5	1.3	223.077	5	0.7	0.538	0.446	103	42.913	61	4.2	1.57	2.675	1.3	5.2	42	1	0	0	0	0
0	60	24	70	1	0	4.05	16.93	4.97	0.34	135	81	99	54	73	137	85	100	51	78	131	71	95	60	59	0.956	139	272	8.1	3.7	3.6	75.556	1.028	0.6	0.167	0.536	67	109.612	78	4	1.12	3.571	1.3	6.4	42	1	0	0	0	0
0	30	32	86.4	0	0	-0.25	7.18	4.59	0.5	132	83	100	49	103	132	84	101	48	105	132	78	96	54	96	1	139	315	8.7	6	2.1	150	2.857	0.3	0.143	0.161	110	56.1	46	4.9	1.86	2.634	1	6.2	131	1	0	1	0	0
1	65	19	32.7	2	1	22.72	26.68	26.67	0.55	132	72	93	60	65	146	81	105	65	69	113	59	77	54	60	0.774	148	299									86	81.977	78	2.7	1.45	1.862	0.9	5.9	42	1	0	0	0	0
1	63	30	83.3	2	1	18.54	20.08	17.86	0.37	118	72	88	47	64	124	76	93	49	65	101	60	76	41	59	0.815	168	265	7.9	4.2	2.6	101.923	1.615	0.7	0.269	0.507	79	52.633	86	2.8	1.38	2.029	1	6.7	44	1	1	1	0	0
0	46	35	77.78	2	1	12.77	17.89	14.71	0.37	113	71	86	41	59	116	74	89	42	58	101	61	76	40	61	0.871	140	313	8.1	5.5	2	156.5	2.75	0.5	0.25	0.333	63	106.533	88	5.6	1.5	3.733	1.7	5.7	37	1	0	0	0	0
0	41	29	80.56	2	1	17.27	26.59	24.1	0.14	140	89	106	51	74	147	97	113	51	80	122	71	86	51	61	0.83	154	243	6	3.1	2.5	97.2	1.24	0.3	0.12	0.216	80	120.966	90	4.8	1.39	3.453	1.1	5.2	35	1	0	0	0	0
1	39	33	78.57	2	1	11.57	22.63	20	0.06	134	87	100	47	54	137	92	105	46	57	122	71	84	51	45	0.891	169	257	6.9	2.8	3.3	77.879	0.848	0.6	0.182	0.571	95	94.621	76	3.9	1.05	3.714	1	5.2		1	0	0	0	0
0	24	31	57.4	2	1	10.4	18.52	14.25	0.12	125	80	94	46	87	129	84	98	45	89	116	68	84	47	80	0.899	156	280	6.6	3.7	2.3	121.739	1.609	0.4	0.174	0.245	63	148.683	90	5.2	1.63	3.19	1.4		32	1	0	0	0	0
1	65	31	93.9	2	1	11.4	17.4	14.95	0.38	158	82	112	77	60	163	85	117	78	60	145	71	99	74	59	0.89	143	206	7.2	4.4	1.8	114.444	2.444	0.5	0.278	0.595	95	59.211	69	3.1	0.84	3.69	0.9	5.1	43	1	1	0	0	0
0	50	32	54.24	2	1	14.97	25.48	16.62	0.38	120	73	87	47	75	124	78	90	47	78	106	58	75	48	67	0.855	133	213	6.1	3.7	1.8	118.333	2.056	0.6	0.333		70	116.936	77					5.2		1	0	0	0	0
0	44	31	47.69	2	1	14.06	12.78	11.79	0.32	138	100	112	38	99	143	103	115	40	105	123	90	102	33	83	0.86	104	278	8.4	5.4	2.3	120.87	2.348	0.5	0.217	0.347	67	77.946	83	6	1.44	4.167	1.8	5.4	40	2	0	0	0	0
1	52	31	67.4	2	1	16.51	22.03	19.33	0.3	137	90	107	47	61	143	96	113	48	60	120	75	91	45	62	0.839	165	268	13.5	1.8	1.6	167.5	1.125	1.1	0.688	0.853	99	91.556	69	5.9	1.29	4.574	1.1	4.8		0	0	0	1	0
1	52	31	88.6	2	1	11.16	12.71	12.28	0.6	124	76	91	48	63	128	78	94	50	64	114	69	83	45	60	0.891	146	221	5.3	3	1.7	130	1.765	0.5	0.294	0.229	94	86.128	73	4.3	2.18	1.972	0.4	3.8		1	0	0	0	0
0	25	26	67.4	1	0	8.63	9.6	8.12	0.24	130	72	91	57	75	132	74	93	58	75	121	67	86	54	75	0.917	149	354	10.2	5.9	3.1	114.194	1.903	1.1	0.355	0.487	84	69.821	72	5.4	2.26	2.389	0.9	4.9	33	1	0	0	0	0
0	75	31	86.1	1	0	6.4	10.4	7.5	0.31	117	65	85	52	68	119	67	86	52	70	111	60	80	52	63	0.933	133	227	9.1	7	1	227	7	0.8	0.8	0.762	146	22.327	30	2.8	1.05	2.667	0.8	6.5	47	1	1	0	0	1
0	54	32	94	1	0	7	12.36	9.02	0.42	144	81	103	63	80	146	83	106	63	82	136	73	96	63	74	0.932	130	184	6	4.4	1	184	4.4	0.2	0.2	0.12	107	68.318	47	6.2	1.67	3.713	2.3	5.1	39	1	0	0	0	0
0	68	31	83.78	1	0	9.51	14.51	11.65	0.45	126	79	96	47	77	129	82	99	47	81	116	68	84	47	80	0.899	139	198	7.1	4.2	2.3	86.087	1.826	0.4	0.174	0.268	70	76.7	72	3.9	1.49	2.617	1.4	3	38	1	0	0	0	0
0	79	26	65	1	0	1.45	4.53	2.52	0.38	128	76	95	52	62	129	77	95	52	65	127	74	93	53	57	0.984	122	149	4.6	2.7	1.3	114.615	2.077	0.6	0.462	0.423	159	28.045	37	5.7	1.42	4.014	0.7	4.9	41	1	0	0	0	0
0	40	32	64	1	0	5.04	11.82	9.12	0.25	113	76	88	38	85	115	78	91	37	89	109	69	82	40	74	0.948	133	474	6.1	3.8	1.8	263.333	2.111	0.4	0.222		61	83.607	90					4.7		1	0	0	0	0
1	57	32	80	1	0	4.46	16.62	8.49	0.41	150	73	100	77	92	152	76	102	75	94	145	64	93	81	86	0.954	132	243	9.6	6.8	1.9	127.895	3.579	0.8	0.421		80	91.9	64						44	1	0	1	0	0
0	69	31	77.5	1	0	5.96	13.31	11.07	0.5	131	75	97	64	72	137	73	100	64	72	129	64	89	66	73	0.942	133	229	5.8	3.1	2.3	99.565	1.348	0.4	0.174	0.229	70	54.315	72	4.1	1.75	2.343	0.8	5.5	39	1	0	1	0	0
1	31	26	53.1	1	0	9.94	12.56	11.03	0.48	114	72	84	42	77	116	74	87	42	76	105	65	77	40	70	0.905	138	206	7.2	3.7	2.6	79.231	1.423	0.6	0.231		92	103.076	84					6	35	1	0	0	0	0
1	50	25	19.23	1	0	8.3	16.5	8.9	0.2	116	69	87	46	56	120	74	90	46	56	109	62	81	47	57	0.908											89	103.146	79	4.8	1.01	4.752	2.5		45	1	0	0	0	0
0	80	27	67.5	2	1	12.35	22.4	14.41	0.31	139	72	93	67	72	144	77	97	67	74	126	60	83	66	70	0.875	137	244	5.2	3.6	1.1	221.818	3.273	0.4	0.364	0.157	61	39.295	82	6.8	2.55	2.667	1.6	5.9	37	1	0	0	1	0
1	48	31	93.4	2	1	13.1	14.4	14.8	0.4	115	66	82	49	70	121	69	87	52	73	106	60	75	46	65	0.876	152	192	8.1	4.8	2	96	2.4	0.9	0.45	0.629	99	98.505	70	5.6	1.43	3.916	3.5	6	37	1	0	0	0	0
1	47	31	97	2	1	17.1	26	21.8	0.36	136	88	103	48	68	145	98	112	47	72	122	73	89	49	69	0.841	162	278	7.8	4.5	2.3	120.87	1.957	0.7	0.304	0.824	68	150.441	90	5.2	0.85	6.118	3.4	5.2	46	1	0	0	0	0
0	37	26	81.3	1	0	2	9.4	7.52	0.59	126	74	92	52	78	127	76	95	51	81	125	69	87	55	71	0.984	127	205	10.3	7.5	1.9	107.895	3.947	0.7	0.368	0.593	120	90.468	44	5.3	1.18	4.492	1.9	6.5	48	1	0	1	0	0
1	73	35	94.6	1	0	7.34	9.67	5.41	0.43	114	63	82	50	53	117	66	84	51	54	108	59	79	49	50	0.923	125	182	3.8	2.3	1	182	2.3	0.4	0.4	0.172	84	57.429	78	5.9	2.32	2.543	1	4.7	39	1	0	0	0	0
1	21	32	82.1	0	0	-6	-2.52	-1.03	0.41	136	74	92	62	72	133	73	92	60	73	141	75	92	66	68	1.06	154	275	9.3	6	2.5	110	2.4	0.4	0.16	0.392	64	211.969	90	5.6	1.02	5.49	2.9	5	34	1	0	0	0	0
1	35	25	53.2	2	1	12.4	14.2	14.8	0.28	123	80	94	43	78	128	84	99	44	77	113	72	84	40	81	0.883	128	255	9.7	4.8	3.9	65.385	1.231	0.6	0.154	0.316	68	122	90	5	1.9	2.632	1.5		36	1	0	0	0	0
0	71	24	52.2	0	0	-5.4	-12.05	-14.9	0.64	115	59	82	56	58	113	57	79	56	59	119	64	90	55	56	1.053	127	317	5.7	3.2	1.6	198.125	2	0.7	0.438	0.504	88	41.322	55	5.6	1.39	4.029	1.6	4.3	37	1	0	0	0	0
0	45	29	74.36	2	1	11.3	7.6	10.6	0.55	142	78	103	65	83	146	79	106	67	83	130	73	95	57	82	0.89	120	281	9.4	6.1	2.3	122.174	2.652	0.7	0.304	0.609	114	66.583	45	4.4	1.15	3.826	2.8	8.9	58	1	0	1	0	0
1	71	20	40	2	1	17.1	15.8	14.1	0.54	109	68	82	41	53	116	72	86	44	58	96	61	74	36	45	0.828	148	317	6.5	3.6	1.6	198.125	2.25	0.8	0.5	0.597	108	56.222	58	5.8	1.34	4.328	1.1	5.7	39	1	0	0	1	0
1	51	30	83.3	1	0	9	8.5	7	0.434	128	84	98	45	66	132	86	100	46	70	121	79	93	42	55	0.917	162	178	4.6	2.6	1.6	111.25	1.625	0.3	0.188	0.297	105	81.371	64	6.3	1.01	6.238	2.4	5	36	1	0	0	0	0
0	66	30	88.3	2	1	20.3	29.1	25.2	0.36	129	67	91	61	73	136	73	98	63	76	108	52	73	57	64	0.794	154	336	4.4	2.4	1.3	258.462	1.846	0.4	0.308	0.222	68	61.05	75	7.5	1.8	4.167	2.7	4.8	39	1	0	0	0	0
0	41	32	72.3	1	0	3.8	6.3	4	0.32	111	70	90	32	66	112	80	91	32	70	108	75	87	33	53	0.964	148	205	9.1	5.7	2.5	82	2.28	0.5	0.2	0.505	147	38.354	34	4.7	0.99	4.747	1.3	3.8	38	1	0	0	0	0
1	31	35	81.4	2	1	19.6	21	20.4	0.33	142	82	101	60	59	148	86	106	62	63	119	68	84	51	49	0.804	148	343	7.3	4.7	1.4	245	3.357	0.7	0.5		86	106.465	90							1	0	0	0	0
0	56	29	76.3	2	1	17.2	22.2	21.4	0.37	149	82	106	67	88	157	87	113	70	90	130	68	89	62	80	0.828	131	250	6.6	4.4	1.6	156.25	2.75	0.4	0.25	0.215	76	70.461	68	5	1.86	2.688	1.1	4.4		1	0	0	0	0
0	55	22	46.8	1	0	1.7	8.34	4	0.64	140	86	103	54	84	141	87	104	53	85	138	80	100	58	75	0.979	161	198	8.4	5.2	2.4	82.5	2.167	0.5	0.208	0.467	67	136.951	79	5.3	1.07	4.953	1.5	5.6	39	1	0	0	0	0
1	61	28	58.3	1	0	9.95	11.31	9.92	0.43	119	83	95	35	88	121	85	97	36	91	109	76	88	34	75	0.901	142	320	11.4	6.6	3.7	86.486	1.784	0.7	0.189		79	86	86					10.8		1	0	1	0	0
0	60	21	45.7	2	1	17.1	31.6	23.1	0.2	121	77	93	44	81	127	85	99	42	84	105	58	77	48	74	0.827	113	203	7.6	3	4.2	48.333	0.714	0.4	0.095	0.235	57	97.825	90	5.2	1.7	3.059	0.6	5.8		1	0	0	0	0
0	39	29	74.4	2	1	11.98	13.3	14	0.8	125	72	92	53	84	129	74	95	54	88	113	65	82	49	73	0.876																				1	1	0	0	0
1	65	31	75.6	1	0	2.1	3.9	3.7	0.07	146	86	107	60	82	147	87	108	60	84	144	83	104	60	76	0.98																				1	0	0	0	0
0	54	32	86.5	1	0	8.22	11.1	5.7	0.6	133	85	102	47	70	135	88	103	47	74	124	79	97	46	61	0.919	134	236	6.7	3.6	2.2	107.273	1.636	0.5	0.227	0.217	141	43.03	34	6.4	2.3	2.783	1.2	5.8	43	1	0	0	0	0
0	59	32	91.4	1	0	5.8	7	8.2	0.67	139	80	103	60	51	141	81	105	60	53	133	75	96	58	44	0.943	142	268	4.5	2.7	1.1	243.636	2.455	0.6	0.545	0.233	61	92.5	87	6.7	2.57	2.607	0.9	4.7	37	1	0	0	0	0
1	77	30	90.9	1	0	8.6	-3.4	1.49	0.79	119	52	80	67	48	121	51	80	70	49	111	53	79	58	44	0.917	135	175	5.6	3.7	1.2	145.833	3.083	0.3	0.25	0.19	134	36.201	45	3.4	1.58	2.152	1.3	10.7	58	1	0	1	0	0
1	75	28	60.1	1	0	9.1	8.3	7.3	0.43	99	69	79	29	58	102	72	82	31	60	92	65	75	28	55	0.902	156	148	6.3	3.8	1.5	98.667	2.533	0.8	0.533	0.567	101	56.634	62	5	1.41	3.546	1	5.1	38	1	0	0	0	1
0	80	26	50.1	2	1	11.51	10.07	10.7	0.53	121	72	89	50	71	126	74	92	52	70	111	67	82	45	73	0.881	122	264	5.6	3.7	1.3	203.077	2.846	0.4	0.308	0.122	66	42.5	75	4.6	3.27	1.407	0.7	4.9	36	1	0	0	0	0
0	80	26	93	2	1	17	17.4	10.4	0.54	188	81	118	106	70	198	86	126	112	73	164	71	100	94	64	0.828	120	260	5.5	4.2	0.7	371.429	6	0.4	0.571	0.154	81	37.778	59	6.6	2.59	2.548	1.2	6.4	72	1	1	1	1	0
1	78	31	75.6	1	0	1.44	8	2.93	0.48	137	80	100	57	80	138	82	101	56	84	136	76	98	60	69	0.986	135	170	7.3	5.1	1.4	121.429	3.643	0.8	0.571	0.576	93	70.667	68	5.1	1.39	3.669	2	8.4	73	1	0	1	0	0
0	77	33	70.2	0	0	-0.73	3.2	0.42	0.65	144	77	101	67	67	144	78	101	67	67	145	75	101	70	64	1.007	140	329	6	3.7	1.6	205.625	2.313	0.6	0.375	0.698	75	49.98	65	4.1	0.86	4.767	1.7	6.2	41	1	0	0	0	0
0	75	28	70	1	0	2.4	2	3.2	0.54	142	71	96	71	54	143	72	97	71	55	139	70	94	69	49	0.972	114	228	7.4	4.5	1.8	126.667	2.5	0.7	0.389	0.333	105	32.098	44	4.5	2.1	2.143	0.7	4.1	40	1	1	0	0	0
1	77	28	73.7	1	0	7.5	14.1	10.5	0.34	160	55	95	104	54	163	58	98	105	55	151	50	88	101	51	0.926	122	245	10.2	6.5	2.2	111.364	2.955	1.3	0.591	1.429	133	36.947	45	4	0.91	4.396	2	5	44	1	1	0	0	0
1	76	28	71.8	1	0	6.4	14.6	8.8	0.56	128	55	85	72	47	130	58	87	72	47	122	49	80	72	48	0.938	143	177	9.6	6.7	1.8	98.333	3.722	0.8	0.444	0.69	109	45.211	57	2.8	1.16	2.414	1	6.3	41	1	0	0	0	0
1	77	32	82.5	2	1	18.4	19.2	19.4	0.49	116	64	83	52	53	121	67	88	54	54	99	54	71	45	50	0.818	152	217	9.9	6.2	2.5	86.8	2.48	0.5	0.2	0.459	97	55.856	65	3	1.09	2.752	1	8.8	47	1	1	0	0	0
1	80	20	58.8	0	0	-0.72	3.95	0.58	0.67	158	95	116	63	62	157	96	117	61	59	158	92	116	66	97	1.006	139	272	7.2	4.9	1.4	194.286	3.5	0.4	0.286	0.216	95	44.211	66	5.4	1.85	2.919	1.1	4.7	41	1	0	0	1	0
0	62	30	88.2	2	1	16	19	19.5	0.36	121	75	91	47	73	127	79	96	48	78	107	64	77	43	60	0.843	134	240	5.8	3.1	1.9	126.316	1.632	0.6	0.316	0.4	77	92.992	65	5.3	1.5	3.533	1.2	5.9	39	1	0	0	0	0
1	59	28	87.5	2	1	20.03	28.1	23.5	0.24	114	74	88	40	56	120	80	94	40	57	96	57	72	39	51	0.8	151	211	4.7	1.9	2.1	100.476	0.905	0.5	0.238	0.373	129	64.047	49	5.6	1.34	4.179	2.2	6.2	45	1	0	0	0	0
0	60	28	63.6	2	1	25.5	28.64	28.1	0.3	149	107	120	42	92	149	107	120	42	92	129	92	104	36	74	0.866																				1	0	0	0	0
0	60	33	89.1	2	1	13.9	15.3	13.8	0.36	99	62	75	38	67	103	64	78	39	67	88	54	67	34	68	0.854	128	251	7.1	3.9	2.4	104.583	1.625	0.5	0.208	0.279	75	62.56	68	3.6	1.79	2.011	0.9	6.1	45	1	1	1	0	0
0	34	38	95	1	0	8.7	12.1	4.6	0.61	132	77	96	55	76	135	79	96	56	77	123	69	92	54	74	0.911	146	337	8.5	4.7	3	112.333	1.567	0.5	0.167	0.342	69	110.993	85	4.6	1.46	3.151	1.7	4.5	42	1	0	0	0	0
0	68	29	67.4	1	0	9.6	21.6	14.9	0.47	187	91	120	96	75	187	91	120	96	75	143	70	94	73	72	0.765	135	297	6.8	4	1.9	156.316	2.105	0.7	0.368		67	92.257	76	4.7				5.4	34	1	0	0	0	0
0	63	26	81.3	1	0	5.4	9.2	5.7	0.4	135	66	93	69	57	138	68	95	70	56	132	62	89	69	58	0.957	123	225	6	3.1	2.4	93.75	1.292	0.4	0.167	0.17	71	49.779	72	4.7	2.35	2	0.6	15.8	68	1	0	1	0	0
0	73	31	79.5	2	1	23.2	28.4	23.2	0.48	126	63	85	63	62	134	68	90	66	66	103	49	69	54	51	0.769	111	230	4.3	2.9	0.8	287.5	3.625	0.4	0.5	0.308	127	35.426	36	3.5	1.3	2.692	1.5	6.9	47	1	0	1	0	0
1	62	32	84.21	2	1	25.6	22.6	21.5	0.63	147	92	110	55	63	157	98	117	59	65	117	76	92	41	55	0.745	147	238	5.5	3.9	1	238	3.9	0.4	0.4	0.174	66	102.818	90	6.4	2.3	2.783	1.6	10.2	51	1	0	1	1	0
0	54	32	76.6	2	1	12.7	23.2	16.2	0.31	145	83	105	62	75	149	88	110	61	75	130	68	92	63	76	0.872	143	195	4.1	2.2	1.4	139.286	1.571	0.4	0.286	0.351	75	103.315	70	6	1.14	5.263	3.5	5.5	39	1	0	0	0	0
0	40	25	67.6	1	0	5.97	11.4	5.8	0.37	140	88	103	52	70	142	90	104	52	71	134	80	98	54	66	0.944	133	334	5.7	3.4	1.8	185.556	1.889	0.3	0.167	0.201	88	64.716	62	3.3	1.49	2.215	0.7	6.6	43	1	0	0	0	0
0	51	22	47.3	1	0	8.5	16.7	10	0.3	115	71	88	45	56	119	75	91	44	60	108	62	82	46	48	0.908	142	393	5.6	2.7	1.8	218.333	1.5	0.5	0.278	0.376	134	59.278	36	4	1.33	3.008	1.4	7.1	40	1	0	0	0	0
0	70	31	67.4	1	0	0.73	9.43	5.51	0.61	167	69	104	98	57	167	70	106	97	58	166	64	100	103	54	0.994	112	266	7.5	5	1.7	156.471	2.941	0.7	0.412	0.412	96	31.609	50	5	1.7	2.941	1.3	5.4	37	1	0	0	0	1
1	48	36	39.6	2	1	23.8	23.8	22.2	0.25	100	66	78	34	72	105	70	82	36	71	78	52	62	26	73	0.743	154	308	7.2	3.8	2.3	133.913	1.652	0.7	0.304	0.507	89	90.966	79	6.7	1.38	4.855	3.2	5	37	1	0	0	0	0
1	62	29	64.44	2	1	13.11	18.03	17.16	0.42	124	81	92	43	63	130	86	97	44	65	110	69	79	41	58	0.846	151	218	10	6.4	1.9	114.737	3.368	1.2	0.632	0.984	95	85.389	70	3.4	1.22	2.787	1	6.3	41	1	0	0	0	0
1	37	24	55.81	2	1	10.97	14.96	14.73	0.38	120	76	91	44	63	123	79	94	44	63	110	67	80	43	63	0.894	159	241	8.2	5	2.6	92.692	1.923	0.5	0.192	0.676	89	155.079	83	2.6	0.74	3.514	2.4	4.6	35	1	1	0	0	0
0	73	29	76.32	2	1	19.31	21.35	20.04	0.42	142	68	97	74	81	150	72	102	78	82	121	57	82	64	80	0.807	139	193	8.5	5.1	2.6	74.231	1.962	0.6	0.231	0.28	79	47.578	62	5.1	2.14	2.383	0.9	8	38	1	0	0	0	0
1	71	29	78.38	2	1	16.38	14.1	12.37	0.39	163	100	121	63	72	171	104	126	67	73	143	89	110	53	70	0.836	152	197	11.6	7.4	3	65.667	2.467	1	0.333	0.685	98	71.816	65	7.2	1.46	4.932	3.2	6.2	44	1	0	0	1	0
1	72	33	89.2	2	1	17.53	19.83	16.98	0.58	127	65	87	61	61	132	69	91	64	63	109	55	76	54	56	0.826	135	242	9.7	5.8	2.6	93.077	2.231	0.8	0.308	0.333	131	41.008	47	3.1	2.4	1.292	2.6	5.5	52	1	1	1	0	0
1	42	34	94.12	1	0	9	11.7	11.2	0.28	143	90	106	53	79	149	94	109	52	80	133	77	97	56	76	0.893	166	237	5.5	3.5	1.5	158	2.333	0.4	0.267	0.265	79	138.937	90	5.1	1.51	3.377	1.3	5.6	31	1	0	0	0	0
1	51	27	87	1	0	8.7	19.1	15.4	0.07	114	69	83	45	75	117	73	87	44	75	107	59	74	48	74	0.915	162	233	5.3	3	1.2	194.167	2.5	0.6	0.5	0.341	91	81	76	3.6	1.76	2.045	1	5	35	1	0	0	0	0
1	45	30	100	1	0	2.1	-0.62	2.6	0.62	139	88	105	51	68	140	88	104	53	71	137	88	107	49	62	0.979	164	174	6.9	3.6	2.5	69.6	1.44	0.6	0.24	0.583	75	138.067	90	4.7	1.03	4.563	1.9	5.8	37	1	0	0	0	0
1	61	25	53.19	0	0	-11.55	-12.56	-15.28	0.43	133	77	95	55	63	128	75	91	54	63	143	84	105	59	64	1.117	137	269	7.6	4.7	2	134.5	2.35	0.6	0.3	0.577	124	59.25	51	4.1	1.04	3.942	2.4	5.8	46	1	0	1	0	0
1	59	25	80.7	2	1	17.16	20.7	17.4	0.29	126	76	91	50	71	133	81	97	52	74	110	64	80	46	66	0.827	149	242	7.7	5.3	1.6	151.25	3.313	0.6	0.375	0.397	80	85.05	86	6.8	1.51	4.503	1.5	5.5	34	1	0	0	0	0
1	45	30	85.71	2	1	21.16	29.73	23.86	0.16	130	89	100	41	56	130	89	100	41	56	110	73	85	36	51	0.846	143	212	5.2	2.7	1.9	111.579	1.421	0.4	0.211	0.333	107	83.458	65	4.8	1.2	4	1.2	4.9		1	0	0	0	0
0	68	35	87.5	2	1	11.01	15.2	14.25	0.34	117	71	88	46	60	120	73	91	46	60	107	62	78	44	60	0.892	130	208	9	5.7	2.3	90.435	2.478	0.7	0.304	0.395	117	39.754	40	4.1	1.77	2.316	0.9	4.5	35	1	0	0	0	0
1	71	28	71.79	2	1	10.53	4.51	7.4	0.61	138	83	101	56	65	143	84	103	59	68	128	80	95	48	60	0.895	150	280	8.4	5	2.4	116.667	2.083	0.8	0.333	0.479	122	39.025	51	4.7	1.67	2.814	0.9	4.5	32	1	0	0	0	0
1	44	40	88.9	2	1	10.46	12.4	11.78	0.23	116	81	93	35	83	119	83	96	36	82	107	73	85	34	85	0.899	120	139	6.3	4	1.4	99.286	2.857	0.6	0.429	0.556	171	53.895	36	3.1	1.08	2.87	1	5.2	46	1	0	0	0	0
1	74	21	77.8	2	1	10.1	16.6	12.54	0.53	120	78	94	42	59	125	84	99	42	61	113	70	86	43	54	0.904	171	236	8	6	1.1	214.545	5.455	0.5	0.455	0.459	115	53.374	54	3.5	1.09	3.211	1.1	5.9	49	1	1	0	0	1
1	53	23	59	2	1	18.3	20.2	17.9	0.33	110	70	83	40	54	118	75	88	43	57	96	60	73	36	50	0.814	144	205	6.7	4.7	1.4	146.429	3.357	0.5	0.357	0.318	89	70.382	78	4	1.57	2.548	0.7	5.8	33	1	0	0	0	0
1	72	31	75.6	2	1	12.8	8.5	9.3	0.55	115	68	84	46	54	119	70	87	49	59	104	64	79	40	42	0.874	145	152	5.6	2.9	2.3	66.087	1.261	0.4	0.174	0.183	101	45.782	63	4.6	2.18	2.11	0.7	5.3	36	1	0	0	0	0
1	32	32	82.1	2	1	15.1	199	17.5	0.4	137	83	100	54	68	142	87	104	55	72	121	70	86	51	58	0.852																				1	0	0	0	0
1	54	29	82.9	2	1	18.4	24.3	19.6	0.3	175	111	131	64	72	185	119	138	65	75	151	90	111	61	63	0.816	158	234	7.7	4.8	2.1	111.429	2.286	0.5	0.238	0.357	89	79.236	77	4.5	1.4	3.214	1.6	5.2	37	1	0	0	0	0
0	59	30	88.24	1	0	8.28	9.11	7.85	0.37	141	78	101	63	62	144	80	103	64	65	132	73	95	60	55	0.917	138	138	5.8	4.1	1.2	115	3.417	0.4	0.333	0.192	116	35.612	41	4.8	2.08	2.308	1.5	4.8		1	0	0	0	0
0	72	28	66.67	1	0	1.61	10.33	6.16	0.56	128	79	97	49	79	129	82	99	47	86	127	73	93	54	64	0.984	138	322	5.6	3.5	1.5	214.667	2.333	0.4	0.267	0.222	73	47.507	68	5.8	1.8	3.222	1.2		36	1	0	0	0	0
0	55	69	40.59	1	0	7.67	11.97	10.69	0.43	126	77	94	50	79	128	79	97	49	79	121	68	86	53	77	0.945	148	266	5.1	3.2	1.3	204.615	2.462	0.4	0.308	0.265	76	72.25	69	5.4	1.51	3.576	1.7	4.9	35	1	0	0	0	0
1	63	28	60.87	1	0	4.15	0.72	-0.38	0.69	147	79	102	68	75	148	79	101	69	78	142	78	102	64	67	0.959	120	279	8.6	5.6	1.9	146.842	2.947	0.9	0.474	0.783	101	79.287	65	3.3	1.15	2.87	1	5.1	72	1	0	1	0	0
0	60	26	66.67	1	0	7.57	15.34	13.36	0.73	147	97	111	50	87	147	97	111	50	87	117	76	87	41	84	0.796	147	279	7.5	4.5	2.2	126.818	2.045	0.5	0.227	0.34	62	86.645	85	3.7	1.47	2.517	1.1	6.2	37	1	0	0	0	1
0	69	29	67.44	1	0	4.49	8.01	8.75	0.65	188	82	115	106	85	191	85	119	106	87	181	77	107	105	82	0.948	130	492	15.3	12.5	1.8	273.333	6.944	0.8	0.444	0.343	77	53.296	64	4.8	2.33	2.06	1.2	14	70	1	0	1	0	0
1	65	32	94.12	1	0	4.85	12.31	5.5	0.58	143	82	102	61	84	144	84	104	60	88	137	74	98	63	70	0.951	142	227	5.4	3.8	1	227	3.8	0.5	0.5	0.338	80	87.188	84	4.5	1.48	3.041	1.1	7.6	50	1	0	0	0	0
1	53	27	84.4	1	0	8.5	13.7	10.8	0.4	119	71	86	48	52	122	74	88	48	54	112	64	79	48	47	0.918	160	337	5.6	3	1.9	177.368	1.579	0.5	0.263	0.595	84	110.821	83	4.7	0.84	5.595	1.5		36	1	0	0	0	0
1	33	25	96.2	2	1	18.33	22.3	20.22	0.39	135	73	92	62	76	139	75	95	63	77	113	59	76	55	71	0.813	152	304	6.1	2.7	2.3	132.174	1.174	0.5	0.217	0.51	86	143.081	89	4.1	0.98	4.184	1.3	5	36	1	0	0	0	0
0	66	29	52.73	2	1	11.57	15.52	15.64	0.43	130	74	96	56	68	134	77	99	57	70	119	65	84	54	61	0.888	145	218	6.1	3.2	2.4	90.833	1.333	0.3	0.125	0.208	67	100.452	76	5	1.44	3.472	1.5	5	36	1	0	0	0	0
1	47	32	89	2	1	10.9	16.64	14.24	0.41	136	87	103	49	80	140	90	107	49	83	125	76	91	49	69	0.893	158	197	12.3	7.2	4	49.25	1.8	1	0.25	0.98	89	84.5	80	3.4	1.02	3.333	1.3	6	38	1	0	0	0	0
1	58	32	91.4	2	1	13.7	26.5	20.6	0.53	147	71	100	75	60	152	76	105	76	62	131	56	83	75	56	0.862	113	260	8.6	5.4	1.7	152.941	3.176	0.9	0.529	0.57	141	64.553	45	5.7	1.58	3.608	4.1	11.3	94	1	0	1	0	0
0	50	32	65.6	1	0	7.4	9.2	10.41	0.85	121	76	93	44	85	111	69	83	43	67	118	73	87	45	60	1.063	142	166	5.8	3.8	1.5	110.667	2.533	0.4	0.267	0.342	107	55.051	47	4.2	1.17	3.59	1	5	34	1	0	0	0	0
1	51	30	76.9	0	0	-3.96	-5.14	-6.79	0.28	171	98	121	73	68	169	97	118	72	68	176	102	127	74	69	1.041	153	235	8.3	5.1	2	117.5	2.55	0.1	0.05	0.127	110	118.127	61	4.9	0.79	6.203	3.7	27	109	1	0	1	0	0
0	60	27	77	0	0	-0.13	7	3.7	0.59	142	84	106	58	66	142	86	107	56	68	142	80	103	62	60	1	139	209	4.1	2	1.7	122.941	1.176	0.3	0.176	0.174	62	88.839	85	4.4	1.72	2.558	0.6	4.6	41	1	0	0	0	0
0	62	27	62.8	2	1	19.1	26.4	22.7	0.28	111	71	87	40	64	118	78	95	41	68	96	57	73	38	58	0.814	139	251	7.3	3.6	2.9	86.552	1.241	0.6	0.207	0.314	62	89.826	85	5.2	1.91	2.723	1.7	4.6	40	1	0	0	0	0
0	59	17	34.7	2	1	15.2	19.4	7.4	0.41	135	94	100	42	72	140	95	104	45	79	117	76	95	41	68	0.836	147	254	6.7	3	3.1	81.935	0.968	0.5	0.161	0.595	76	71.568	68	4.7	0.84	5.595	3.5	5.2	37	1	0	0	1	0
1	61	32	86.7	2	1	15.9	18.9	19.3	0.46	157	85	112	71	63	163	90	118	74	65	138	73	95	65	57	0.847	144	174	5.5	4.2	0.9	193.333	4.667	0.4	0.444	0.189	71	99.028	90	3.8	2.12	1.792	0.9	4.3	36	1	0	0	1	0
0	26	28	59.6	2	1	14.29	18.24	16.21	0.1	133	95	107	38	82	139	99	113	39	87	119	81	94	37	77	0.856	136	291	8.7	5.2	2.6	111.923	2	0.6	0.231	0.484	60	122.74	90	4.2	1.24	3.387	2.1	5.4	36	1	0	0	0	0
0	58	27	67.5	1	0	4.83	3.8	4.9	0.56	158	92	117	66	64	160	93	118	67	65	152	90	113	63	61	0.95	139	184	6.6	4	1.8	102.222	2.222	0.6	0.333	0.667	56	94.593	90	5.7	0.9	6.333	7.2	5		1	0	0	0	0
1	34	30	88.4	1	0	5.9	13.3	8.91	0.22	164	107	126	58	80	167	110	130	56	81	157	96	118	61	77	0.94	167	239	5.4	2.9	1.9	125.789	1.526	0.4	0.211	0.345	109	71.4	68	5.3	1.16	4.569	1.7		38	1	0	0	0	0
1	46	28	71.8	2	1	20.33	23.12	19.58	0.15	127	96	102	32	70	127	96	102	32	70	103	71	80	23	65	0.811	166	126	12	9.1	2.1	60	4.333	0.6	0.286	0.405	108	90.519	64	6.5	1.48	4.392	1.6	4.4		1	0	0	0	0
0	40	26	56.3	2	1	21.55	28.04	25.11	0.36	134	87	103	47	74	142	94	110	49	79	112	68	83	44	63	0.789	139	245	4.2	2.7	1.1	222.727	2.455	0.3	0.273	0.184	68	100	83	4.3	1.63	2.638	0.5	4.7	35	1	0	0	0	0
0	41	29	72.5	2	1	20.59	26.02	23.06	0.34	114	73	85	41	82	121	79	91	42	87	96	58	70	38	70	0.793	140	260	5.7	4.2	1.3	200	3.231	0.2	0.154		56	88.658	90						4.2	1	0	0	0	0
0	61	30	62.5	2	1	21.7	21.43	19.8	0.44	137	87	105	51	62	146	92	111	54	64	114	72	89	42	59	0.781	139	294	6.6	4	2	147	2	0.4	0.2	0.237	83	50.16	60	4.5	1.69	2.663	1	5.8	45	1	0	0	0	0
0	39	30	88.3	2	1	18.2	27.5	24.3	0.17	107	61	78	46	70	112	65	83	46	73	91	47	63	44	58	0.813	120	299	6.3	3.5	2	149.5	1.75	0.5	0.25	0.345	67	96.101	85	4.2	1.45	2.897	0.9	4.7		1	0	0	0	0
0	56	29	82.9	2	1	19.69	21.82	21.73	0.3	133	86	102	47	82	140	91	107	49	83	112	71	84	41	78	0.8	126	368	4.8	2	2	184	1	0.4	0.2	0.175	56	90.525	90	5.8	2.29	2.533	0.9	5.5	39	1	0	0	0	0
1	36	32	86.5	2	1	10.45	19.68	13.48	0.2	125	78	92	47	70	128	82	96	46	71	115	66	83	49	68	0.898											94		78	4	0.91	4.396	2.4	5.2		1	0	0	0	0
0	71	28	72	2	1	13.1	15.2	17.4	0.48	120	73	92	47	75	125	76	97	49	78	109	65	80	44	66	0.872	139	264	5.7	3.2	1.7	155.294	1.882	0.5	0.294	0.281	60	62.56	85	4.3	1.78	2.416	0.8	5.9	39	1	0	0	0	0
0	62	25	59.5	2	1	13.13	13.7	13.7	0.34	100	67	78	33	71	104	70	81	34	73	90	60	70	30	65	0.865	140	295	9.1	5.6	2.7	109.259	2.074	0.6	0.222	0.429	64	80.803	82	6.2	1.4	4.429	2	4.8	35	1	0	0	0	0
0	60	31	60.8	2	1	13.7	22.3	18.64	0.48	120	70	87	51	67	125	74	91	51	72	108	58	74	50	55	0.864	132	260	5.8	3.3	1.9	136.842	1.737	0.5	0.263	0.243	76	61.737	67	5	2.06	2.427	0.5	4.5	37	1	0	0	0	0
1	58	30	83.3	2	1	13	13.4	13.3	0.49	118	63	80	55	77	122	65	83	57	79	106	56	72	50	77	0.869	92	367	10.5	8.6	0.9	407.778	9.556	0.8	0.889	0.734	139	64.892	46	4.5	1.09	4.128	1.5	4.8	38	1	1	0	0	0
1	60	31	100	2	1	10.45	11.1	12	0.48	128	81	96	47	77	131	83	99	48	79	118	74	87	44	73	0.901	134	292	8.3	4.6	3.1	94.194	1.484	0.5	0.161	0.345	77	67.532	90	4.5	1.45	3.103	2.1	4.6	42	3	0	0	0	0
1	60	26	53.1	2	1	19.4	12.1	14.5	0.51	128	85	101	43	67	133	87	104	46	68	107	76	89	31	61	0.805	159	297	7.5	4.9	1.4	212.143	3.5	0.9	0.643	0.549	71	100.282	90	5.4	1.64	3.293	2.1	5.7		1	0	0	0	0
0	73	32	72.3	2	1	12.8	13.74	12.55	0.4	122	82	97	39	67	126	85	100	41	70	110	74	87	36	58	0.873	128	363	7.5	3.5	3	121	1.167	0.7	0.233	0.259	79	43.253	62	4.1	2.7	1.519	1.2	5.2	41	1	0	0	0	0
0	35	30	66.7	2	1	12.44	23.95	19.43	0.04	127	80	95	47	82	132	86	100	46	86	115	65	81	50	73	0.871	100	386	4.2	2.3	1.4	275.714	1.643	0.4	0.286	0.207	65	105.727	89	6.4	1.93	3.316	1.1	4.4	35	1	0	0	0	0
1	65	32	94	1	0	4.9	12.3	5.5	0.58	143	82	102	61	84	144	84	104	60	88	137	74	98	63	70	0.951	142	227	5.4	3.8	1	227	3.8	0.5	0.5	0.338	80	87.188	84	4.5	1.48	3.041	1.1	7.6	50	1	0	0	0	0
0	57	31	69	1	0	8.7	12.65	10.66	0.49	146	103	118	43	97	150	93	108	57	77	136	84	99	52	83	0.907	161	249	12.1	10.3	0.8	311.25	12.875	0.6	0.75	0.561	73	76.349	72	5.8	1.07	5.421	2.1	5.4	38	1	0	0	0	0
0	62	28	75.7	1	0	6.12	12.21	10.03	0.64	128	73	90	55	71	130	76	93	54	76	122	67	84	56	58	0.938	136	241	5.8	3.2	1.8	133.889	1.778	0.2	0.111	0.085	48	78.731	90	5.2	2.35	2.213	0.7	5.7	40	1	0	0	0	0
0	58	23	43	1	0	1.1	9.7	6.3	0.49	125	78	93	47	83	125	80	94	45	85	124	72	88	52	77	0.992	157	293	9	4.9	3.4	86.176	1.441	0.4	0.118	0.261	56	118.241	90	6.5	1.53	4.248	2.8	5	48	1	0	0	0	0
1	71	31	73.8	1	0	3.49	7.46	3.22	0.56	122	83	96	40	68	123	84	96	39	72	119	78	93	41	56	0.967	142	161	5.7	3.7	1.6	100.625	2.313	0.3	0.188	0.201	96	50.313	67	3.9	1.49	2.617	0.8	5.3	40	1	1	0	0	0
0	63	28	77.8	1	0	6.12	13.67	7.94	0.32	108	63	79	45	55	109	65	81	44	58	103	56	75	46	48	0.945	155	424	6.5	3.6	2	212	1.8	0.5	0.25	0.394	87	83.505	82	5.9	1.27	4.646	3.3	4.9	35	1	0	0	0	0
1	28	17	40.4	1	0	9.3	20.77	17.2	0.19	129	59	80	66	65	128	62	83	66	68	116	49	69	67	55	0.906	140												90	4.5	1.3	3.462		5		1	0	0	0	0
1	51	29	87.88	1	0	9.4	10.9	11.3	0.45	121	71	87	51	69	124	73	90	51	68	112	65	80	48	72	0.903	135		10.1	5	4		1.25	0.7	0.175	0.753	92	117.054	75	3.1	0.93	3.333	1.5	7.5	47	1	1	1	0	0
1	57	34	75.6	1	0	1.22	11.4	4.2	0.45	126	81	96	46	72	127	83	96	44	77	125	73	93	52	57	0.984	132		11.3	10	0.7		14.286	0.5	0.714	0.417	76	117.947	90	4.4	1.2	3.667	1	7.6	42	1	0	0	0	0
0	60	31	57.4	0	0	-6.8	4.5	0.99	0.75	157	94	114	63	80	154	95	114	59	84	165	91	113	74	68	1.071	123	231	7.1	4.6	1.9	121.579	2.421	0.4	0.211	0.444	122	51.279	39	3.2	0.9	3.556	3.6	11	51	1	0	1	0	0
0	58	33	76.74	1	0	4.17	2.96	2.64	0.74	137	66	91	71	66	138	66	92	72	70	132	64	89	68	53	0.957	140	350	5.3	3	1.8	194.444	1.667	0.4	0.222	0.19	56	94.593	90	6.1	2.1	2.905	0.7	4.1	43	1	0	0	0	0
0	50	30	85.71	2	1	18.12	16.03	18.72	0.52	141	87	105	53	59	150	92	112	58	62	122	77	91	45	52	0.813	136	297	7.5	4.2	2.1	141.429	2	0.6	0.286	0.496	60	107.1	90	3.8	1.21	3.1	1.9	5.5	40	0	0	0	0	0
1	58	30	93.75	2	1	25.54	24.6	23.84	0.48	128	85	99	44	58	143	93	109	49	62	106	71	83	35	50	0.741	174	272	6	3.5	1.6	170	2.188	0.7	0.438	0.569	85	85.859	80	7.7	1.23	4.6	2.6	6	37	1	0	0	0	0
0	61	24	80	2	1	12.43	13.58	13.5	0.61	129	71	89	57	63	136	76	95	60	65	119	66	82	53	60	0.875	133	272	11.1	6.5	2	136	3.25	0.5	0.25	0.368	70	105.521	74	5	1.36	3.7	1.7	5.4	36	1	0	0	0	0
1	75	32	91.43	1	0	5.88	11.92	7.24	0.7	129	57	87	72	58	133	59	90	73	57	123	53	82	71	58	0.925	122	313	7.8	4.1	2.8	111.786	1.464	0.8	0.286	0.588	62	72.339	90	4.2	1.36	3.1	1.3	13.5	55	1	0	1	0	0
1	31	31	100	1	0	9.23	17.11	14.05	0.13	130	75	91	55	62	134	80	96	55	64	123	67	84	56	59	0.918	161	272	6.4	3.6	2	136	1.8	0.6	0.3		92	111.37	83							1	0	0	0	0
0	26	36	100	2	1	12.34	18.46	16.62	0.14	128	72	92	56	89	134	77	98	56	94	117	63	82	55	81	0.873											75	129.2	81	4.5	1.79	2.5	0.6	4.6	37	1	0	0	0	0
1	76	26	78.79	0	0	-11.46	-0.01	-3.4	0.78	149	64	94	85	49	144	64	93	80	49	157	63	95	93	49	1.09	146	160	6	3.9	1.5	106.667	2.6	0.5	0.333	0.538	110	53.527	56	4.6	0.93	4.9	1.8	4.7	41	1	0	0	0	0
1	57	26	70.27	2	1	10.34	18.62	13.08	0.2	142	73	96	69	65	148	79	101	69	66	133	64	87	69	62	0.899	143	310	7.9	5.2	1.7	182.353	3.059	0.9	0.529	0.616	68	170.882	90	5.7	1.46	3.9	0.9	6.2	43	1	0	0	0	0
0	71	30	81.08	2	1	21.08	25.92	20.81	0.39	119	69	87	49	91	129	77	95	52	97	102	57	75	45	81	0.791	139	364	16.1	12.5	2.2	165.455	5.682	1	0.455	0.833	86	47.056	56	4	1.2	3.3	1.6	4.6	42	1	0	0	0	0
0	74	22	64.71	2	1	22.92	22.45	21.51	0.59	137	71	95	65	59	152	79	105	73	62	116	61	82	55	54	0.763	136	357	5.4	4	0.7	510	5.714	0.6	0.857	0.48	64	56.1	79	3.8	1.25	3	1.1	7.1	40	1	0	0	0	0
0	76	23	57.5	1	0	7.43	12.39	10.12	0.57	127	71	92	56	56	130	75	96	55	56	122	66	87	56	56	0.938	132	241	5.5	3.2	1.5	160.667	2.133	0.6	0.4	0.235	84	34.324	57	4.7	2.55	1.8	0.8	5.5	41	1	0	0	0	0
1	37	24	96	1	0	3	10.32	6.81	0.009	127	75	93	51	58	128	77	94	50	59	123	69	87	54	58	0.961																				1	0	0	0	0
1	66	25	78.13	1	0	8.09	18.46	11.34	0.44	143	84	102	59	77	147	90	107	58	79	135	74	95	61	72	0.918	119	313	6.8	3.9	2.1	149.048	1.857	0.9	0.429	0.22	115	46.33	55	7.2	4.09	1.8	0.6	6.9	41	1	0	0	0	0
0	58	35	92.11	2	1	11.79	18.58	15.97	0.4	131	83	101	47	68	136	89	106	47	70	121	73	90	48	63	0.89	127	325	4.9	2.5	2	162.5	1.25	0.4	0.2	0.198	67	68.66	78	4.5	2.02	2.2	2.3	5.4	35	1	0	0	0	0
0	68	30	100	1	0	4.59	10.61	7.1	0.63	125	66	89	59	59	127	69	91	58	62	122	62	85	60	55	0.961	122	193	4.8	3.4	0.9	214.444	3.778	0.3	0.333	0.194	138	32.817	33	4.1	1.55	2.6	0.7	5.3	39	1	0	0	0	0
0	70	35	97.22	1	0	2.91	7.52	5.25	0.54	138	83	102	56	67	140	85	104	55	68	135	78	98	57	64	0.964	134	235	5.8	3.3	2	117.5	1.65	0.4	0.2	0.339	77	60.273	64	3.7	1.18	3.1	1.6	4.3	39	1	0	0	0	0
1	64	33	94.29	1	0	6.18	7.9	9.73	0.43	135	84	102	51	63	139	87	105	52	66	130	80	95	50	59	0.935	149	246	7.6	5.7	1	246	5.7	0.6	0.6	0.659	101	63.208	65	2.5	0.91	2.7	1.5	6	38	1	1	0	0	0
0	79	22	75.86	1	0	1.41	2.53	14.58	0.85	115	52	78	63	71	115	52	82	62	70	115	51	71	64	73	1	110	200	6.8	4.2	1.6	125	2.625	0.6	0.375	0.536	126	32.509	36	4.2	1.12	3.8	3.2	12.2	74	1	0	1	0	0
0	72	25	62.51	0	0	-7.31	-2.9	-10.51	0.99	135	66	89	69	82	132	66	85	66	78	141	68	95	73	89	1.068	142	260	10.8	6	3	86.667	2	1.1	0.367	0.917	72	66.631	69	3.9	1.2	3.3	1.3	8.8	54	1	0	1	1	0
0	75	24	75	0	0	-2.41	-6.46	-2.46	0.48	131	78	98	54	73	130	75	97	54	75	133	81	100	52	69	1.023	123	206	5	3	1.2	171.667	2.5	0.4	0.333	0.181	93	38.616	51	4.1	2.21	1.9	1.3	4.9	40	1	0	0	1	0
0	71	33	94.29	1	0	3	6.23	3.94	0.68	121	70	90	51	64	122	72	91	50	66	119	68	87	51	60	0.975	108	244	6	4.5	1.1	221.818	4.091	0.3	0.273	0.184	57	59.679	90	4.2	1.63	2.6	1.5	4.9	44	1	0	0	1	0
1	68	21	58.33	2	1	14.39	18.15	15.16	0.38	126	78	95	48	66	133	83	100	50	70	113	68	84	46	58	0.85	147	298	9	6.9	1	298	6.9	0.8	0.8	0.602	84	61.714	79	3.3	1.33	2.5	0.5	5.3	42	1	0	0	1	0
0	51	31	100	2	1	15.54	14.65	15.87	0.46	116	72	89	44	70	124	76	95	47	71	106	66	80	40	68	0.855	148	218	4.8	2.2	1.9	114.737	1.158	0.5	0.263	0.254	61	69.449	90	6.1	1.97	3.1	0.6	5	36	1	0	0	0	0
1	64	32	100	2	1	17.99	17.38	16.51	0.63	146	69	95	77	68	156	74	101	82	70	129	61	85	68	66	0.827	124	187	4.5	2.5	1.3	143.846	1.923	0.4	0.308	0.4	178	45.685	34	4.2	1	4.2	1.5	15.5	84	1	0	1	0	0
0	66	37	94.87	2	1	11.97	15.31	10.22	0.61	128	76	94	52	60	133	79	97	53	61	117	68	88	49	57	0.88	141	289	4.4	2.8	1	289	2.8	0.4	0.4	0.301	131	36.011	35	5	1.33	3.8	1.2	11.8	75	1	0	1	0	0
1	69	31	100	2	1	13.97	20.77	13.25	0.27	119	75	89	43	71	126	82	95	44	73	108	65	82	43	69	0.857	149	242	7.8	5.1	1.7	142.353	3	0.9	0.529	1.011	172	47.884	34	4.7	0.89	5.3	2	3.8	46	1	0	0	0	0
1	68	29	80.56	1	0	6.08	6.11	5.4	0.57	133	84	100	50	96	137	86	102	51	103	128	80	97	48	86	0.934	145	272	8.4	5.4	2	136	2.7	0.7	0.35	0.673	119	50.824	53	3.8	1.04	3.7	2	5.8	51	1	0	1	1	0
1	48	32	96.97	1	0	4.08	12.67	9.46	0.29	115	77	89	38	83	116	78	90	37	84	111	68	81	43	78	0.957	152	207	9.2	6.8	1.6	129.375	4.25	0.5	0.313	0.476	103	102.718	67	3.5	1.05	3.3	1.6	5.7	38	1	1	0	0	0
0	71	38	92.68	1	0	8.53	9.74	10.07	0.56	139	68	93	71	65	144	70	97	73	67	131	63	87	68	61	0.91	122	323	4.7	3.2	0.9	358.889	3.556	0.2	0.222		67	44.644	75	5.8			0.7	7		1	0	0	0	0
0	36	35	97.2	2	1	12.87	15.63	14.5	0.3	126	79	94	46	79	132	84	100	47	67	116	72	86	44	68	0.879	135	251	4.8	2.3	1.7	147.647	1.353	0.5	0.294	0.289	98	65.849	56	4.7	1.73	2.7	0.5	4.7		1	0	0	0	0
0	58	21	61.8	0	0	-9.43	4.2	0.26	0.79	138	78	96	60	77	134	79	96	56	81	145	76	96	69	69	1.082	152	200	6.2	3.5	2	100	1.75	0.5	0.25		71	93	74	4.5				5.3		1	0	0	0	0
0	59	31	98	1	0	6.94	8.6	7.2	0.62	125	68	88	57	58	129	71	90	58	60	120	65	84	56	55		143	290	9.6	5.9	2.7	107.407	2.185	0.8	0.296		74		74	6.2	1.59		2.2	6.6	44	1	0	0	0	0
0	71	38	79	1	0	8.53	9.74	10.07	0.56	139	68	93	71	65	144	70	97	73	67	131	63	87	68	61		127	373	3.9	2.6	0.9	414.444	2.889	0.2	0.222		75		66	5.8			0.7	8		1	0	0	0	0
0	71	33	95	1	0	3	6.2	3.94	0.68	121	70	90	51	64	122	72	91	50	66	119	68	87	51	60		108	244	6	4.5	1.1	221.818	4.091	0.3	0.273		57		90	4.2	1.6		1.5	4.9		1	0	0	1	0
0	52	36	100	2	1	20.2	20.8	19.6	0.45	130	81	97	49	75	140	87	104	53	76	111	69	84	42	73		134	434	4.6	2.1	1.8	241.111	1.167	0.7	0.389		61		90	6.2	2.48		0.8	5.7	41	1	0	0	0	0
0	51	31	100	2	1	15.5	14.7	15.9	0.46	116	72	89	44	70	124	76	95	47	71	106	66	80	40	68		148	218	4.8	2.2	1.9	114.737	1.158	0.5	0.263		61		90	6.1	1.97		0.6	5	36	1	0	0	0	0
0	34	31	97	1	0	8.4	12.2	9.8	0.52	116	65	82	51	61	121	69	86	52	64	108	59	75	49	56		149	243	8.2	3.9	3.4	71.471	1.147	0.5	0.147		78		73	3.3	1.48		0.8	4.5	37	1	0	0	0	0
0	36	35	97	2	1	12.9	15.6	14.5	0.3	126	79	94	46	67	132	84	100	47	67	116	72	86	44	68		144	232	5.6	3.1	1.7	136.471	1.824	0.5	0.294		98		56	4.7	1.73		0.5	4.7		1	0	0	0	0
0	59	31	94	1	0	6.9	8.6	7.17	0.62	125	68	88	57	58	129	71	90	58	60	120	65	84	56	55		143	290	9.6	5.9	2.7	107.407	2.185	0.8	0.296		74		70	6.3	1.58		2.2	6.6	44	1	0	0	0	0
0	43	37	100	1	0	6.4	5.78	6.5	0.48	120	78	93	41	71	122	80	95	43	75	115	75	89	40	64		127	399	10.4	5.3	3.9	102.308	1.359	0.5	0.128		94		56	6.6	1.4		1.1	4.5	36	1	0	0	0	0
0	39	35	92	1	0	8.3	9.8	9	0.24	124	83	97	41	85	127	86	101	41	89	118	78	91	40	78		138	317	5.8	3.2	2.1	150.952	1.524	0.4	0.19		44		90	4.3	1.55		1	4.1	40	1	0	0	0	0
1	63	50	76	2	1	18.2	14.7	14	0.5	146	87	106	59	79	155	91	110	64	80	123	76	93	46	78		131	208	9.6	7.8	1.2	173.333	6.5	0.6	0.5		138		48	5.7	2.19		1.7	7.2	37	1	0	1	0	0
0	58	34	79	2	1	16.4	14.7	13.7	0.57	109	69	82	41	67	118	73	87	45	71	97	62	74	35	59		162	214	7.2	4.3	2.2	97.273	1.955	0.5	0.227		112		58	3.6	0.98		1.9	5.1		1	1	0	0	1
1	68	21	58	2	1	14.4	18.2	15.2	0.38	126	78	95	48	66	133	83	100	50	70	113	68	84	46	58		147	298	9	6.9	1	298	6.9	0.8	0.8		84		79	3.3	1.33		0.4	5.3	42	1	0	0	1	0
1	64	32	91	2	1	18	17.4	16.5	0.63	146	69	95	77	68	156	74	101	82	70	129	61	85	68	66		124	187	4.5	2.5	1.3	143.846	1.923	0.4	0.308		178		34	4.2	1		1.5	10.7	84	1	0	1	0	0
1	68	29	81	2	0	6.1	6.1	5.4	0.57	133	84	100	50	96	137	86	102	51	103	128	80	97	48	86		145	272	8.4	5.4	2	136	2.7	0.7	0.35		119		53	3.8	1.04		2	5.8	51	1	0	1	1	0
1	48	32	97	1	0	4.1	12.7	9.5	0.29	115	77	89	38	83	116	78	90	37	84	111	68	81	43	78		150	209	6.3	3.8	1.8	116.111	2.111	0.5	0.278		100		69	3.5	1.05		1.6	5.7	39	1	1	0	0	0
1	57	29	88	1	0	0.81	4.97	5.53	0.56	135	70	91	64	73	135	72	93	63	74	134	68	88	66	73		140	151	4.1	2.5	1.1	137.273	2.273	0.3	0.273		89		76	3.7	0.69		4.3	26.7	117	1	1	1	0	0
1	45	34	100	2	1	13.5	19.9	14.5	0.28	134	79	98	55	83	141	85	103	55	87	122	69	88	53	76		158	263	6.8	4	2	131.5	2	0.5	0.25		100		70	5.5	1.3		3.8	5.9	34	1	0	0	0	0
1	63	34	100	2	1	22.48	23.31	20.47	0.42	111	65	80	45	70	120	71	87	49	73	94	55	69	38	66		126	220	3.5	1.9	1.6	137.5	1.188	0.3	0.188		84		80	3.8	1.3		1.1	5.6	26	1	0	0	0	0
1	74	27	87	2	1	12.95	17.75	14.6	0.47	119	69	87	50	59	125	73	92	52	58	108	60	78	48	59		144	210	5.9	4.1	1.1	190.909	3.727	0.6	0.545		68		90	2.7	1.24		0.7	4.7	38	1	0	0	0	0
1	47	36	94.7	1	0	3.2	5.7	5.5	0.34	122	72	88	50	69	123	73	90	50	74	120	70	85	50	60		177	263	10.7	7.2	2.1	125.238	3.429	1.3	0.619		100		70	5.9	1.22		2.8	6.6		1	0	0	0	0
1	73	26	81.3	0	0	-3.8	-2.9	0.3	0.56	128	68	91	59	60	126	68	91	58	60	131	70	91	61	61		145	145	5.6	3.5	1.4	103.571	2.5	0.6	0.429		81		81	2.2	0.79		0.9	7.8	64	1	0	0	0	1
1	69	32	91.4	1	0	7.1	14.9	10.4	0.57	144	75	98	69	61	148	80	102	68	66	137	68	92	69	53		146	240	9.7	6.5	1.8	133.333	3.611	1	0.556		108		59	6.4	1.48		1.6	5	39	1	0	0	0	0
1	50	31	97	1	0	9.6	8.9	7.9	0.26	142	98	111	44	75	147	101	114	45	82	134	93	106	41	65		162	262	6.2	4.1	1	262	4.1	0.7	0.7		98		70	5.1	1.62		2.6	4.9	37	1	0	0	0	0
1	26	22	63	2	1	12.5	22.3	17.1	0.19	119	62	81	57	58	122	65	83	57	59	108	52	71	56	57		127	237	5.1	1.8	2.2	107.727	0.818	0.6	0.273		88		90	6.2						1	0	0	0	0
1	66	23	77	1	0	5.4	5.1	2.2	0.57	131	70	89	61	65	134	72	90	62	66	127	68	88	59	62		164	217	5.5	3.5	1.3	166.923	2.692	0.5	0.385		104		62	3.8	1.16		1.2	4.8	38	1	0	0	0	0
1	69	33	89.1	2	1	19.96	19.1	20.8	0.55	128	68	88	60	64	138	73	95	65	66	111	59	76	52	60		128		10.3	6.8	2.1		3.238	0.9	0.429		148		41	3.6	0.77		2.3	5.8	82	1	1	1	1	0
[truncated: 27 more columns]
